# Supplementary material for: A modifiable risk factors atlas of lung cancer: A Mendelian randomization study
Source: Cancer Med. 2021 Jun 2;10(13):4587–603. doi: 10.1002/cam4.4015 (PMC8267159; doi:10.1002/cam4.4015)
Supplement: Supplementary file 2 — Table S1‐10 [file CAM4-10-4587-s002.xlsx]

## Sheet: Index
Index
S table 1. Information (sources and correlation with lung cancer) of modifiable risk factors considered in this MR study.
S table 2. Characteristic of GWAS data of exposure used in the MR analysis for lung adenocarcinoma and lung squamous cell carcinoma.
S table 3. Effect allele, frequency, effect on traits and strength of association with lung cnacer of SNPs utilized in this MR study.
S table 4. Odds ratio estimates of the causality between genetically predicted traits and lung cancer from the four MR analysis methods.
S table 5. Results of single SNP analysis of lung cancer, lung adenocarcinoma and lung squamous cell carcinoma.
S table 6. Results of leave-one-out analysis of lung cancer, lung adenocarcinoma and lung squamous cell carcinoma.
S table 7. The estimation of directional pleiotropy from MR Egger.
S table 8. Results of MR-PRESSO of lung cancer, lung adenocarcinoma and lung squamous cell carcinoma.
S table 9. The results of MR between significant risk factors of lung cancer in this study.
S table 10. Comparison of results in this MR analysis to those in previously published MR analysis.

## Sheet: S table 1
S table 1. Information (sources and correlation with lung cancer) of modifiable risk factors considered in this MR study.
Potential modifiable risk factor	Identified from report of WCRF and AICR (2017) / Direction of association	Identified from meta-analysis of risk factors of lung cancer / Direction of association	PMID/DOI of Meta-analysis	Identified from MR analysis of risk factors of lung cancer / Direction of association	PMID/DOI of MR analysis	Included in this study	Reason for not included in this MR analysis *
Socioeconomic
Years of schooling	No / -	Yes / Negative	10.1371/journal.pone.0192999	Yes / Negative	10.1093/ije/dyz121	Yes	-
Degree level education	No / -	Yes / Negative	10.1371/journal.pone.0192999	No / -	-	Yes	-
Job class	No / -	Yes / Negative	10.1371/journal.pone.0192999	No / -	-	No	1
Employment status	No / -	Yes / Negative	10.1371/journal.pone.0192999	No / -	-	Yes	-
Household income	No / -	Yes / Negative	10.1371/journal.pone.0192999	No / -	-	Yes	-
Townsend deprivation index	No / -	Yes / Negative	10.1371/journal.pone.0192999	No / -	-	Yes	-
Lifestyle
Smoking	No / -	Yes / Positive	10.1136/bmjopen-2018-021611	Yes / Positive	10.1371/journal.pmed.1003178	Yes	-
Physical activity	Yes / Negative	Yes / Negative	10.3389/fonc.2019.00005	No / -	-	Yes	-
Television viewing	No / -	Yes / Positive	10.1093/jnci/dju098	No / -	-	Yes	-
Time spent sedentary	No / -	Yes / Positive	10.1093/jnci/dju098	No / -	-	Yes	-
Work stress	No / -	Yes / Positive	10.1002/ijc.31955	No / -	-	No	1
Night shift Work	No / -	Yes / Positive	10.1158/1055-9965.EPI-17-0221	No / -	-	No	1
Dietary
Cereals	Yes / No conclusion	No / -	-	No / -	-	Yes	-
Vegetables	Yes / Negative	Yes / Negative	10.1093/annonc/mdv381	No / -	-	Yes	-
Cruciferous vegetables	No / -	Yes / Negative	10.1002/mnfr.201700936	Yes / Negative	10.1016/S0140-6736(05)67628-3	No	1
Starchy tubers	Yes / No conclusion	No / -	-	No / -	-	No	1
Fruit	Yes / Negative	Yes / Negative	10.1093/annonc/mdv381	No / -	-	Yes	-
Citrus fruits	Yes / No conclusion	No / -	-	No / -	-	No	1
Apple	No / -	Yes / Negative	10.1017/S136898001600032X	No / -	-	No	1
Meat	Yes / No conclusion	No / -	-	No / -	-	No	1
Red meat	Yes / Positive	Yes / Positive	10.1093/annonc/mds207	No / -	-	Yes	-
Processed meat	Yes / Positive	No / -	-	No / -	-	Yes	-
Poultry	Yes / No conclusion	Yes / Negative	10.1093/annonc/mds207	No / -	-	Yes	-
Fish	Yes / No conclusion	No / -	-	No / -	-	Yes	-
Eggs	Yes / No conclusion	No / -	-	No / -	-	Yes	-
Dairy products	Yes / No conclusion	No / -	-	No / -	-	No	1
Milk	Yes / No conclusion	No / -	-	No / -	-	No	2
Yogurt	No / -	Yes / Negative	10.1001/jamaoncol.2019.4107	No / -	-	No	1
Legumes	Yes / No conclusion	Yes / Negative	10.3945/ajcn.111.020966	No / -	-	No	1
Alcohol	Yes / Positive	Yes / Positive	10.1038/bjc.2014.579	Yes / Positive	10.1371/journal.pmed.1003178	Yes	-
Soft drinks	Yes / No conclusion	No / -	-	No / -	-	No	1
Coffee	Yes / No conclusion	Yes / Positive	10.1016/j.lungcan.2009.03.012	No / -	-	Yes	-
Tea	Yes / No conclusion	Yes / Negative	22967345	No / -	-	Yes	-
Carbohydrate	Yes / No conclusion	No / -	-	No / -	-	Yes	-
Protein	Yes / No conclusion	No / -	-	No / -	-	Yes	-
Fat	Yes / No conclusion	No / -	-	No / -	-	Yes	-
Animal fat	Yes / No conclusion	No / -	-	No / -	-	No	1
Plant oils	Yes / No conclusion	No / -	-	No / -	-	No	1
Dietary fibre	Yes / No conclusion	Yes / Negative	10.1001/jamaoncol.2019.4107	No / -	-	No	1
Vitamin A	Yes / No conclusion	Yes / Negative	10.3390/nu7115463	No / -	-	No	1
Vitamin A1 (Retinol)	Yes / Negative	No / -	-	No / -	-	Yes	-
Vitamin B1	Yes / No conclusion	No / -	-	No / -	-	No	1
Vitamin B2	Yes / No conclusion	No / -	-	No / -	-	No	1
Vitamin B3 (Niacin)	Yes / No conclusion	No / -	-	No / -	-	No	1
Vitamin B6	Yes / No conclusion	Yes / Negative	10.3389/fonc.2018.00493	No / -	-	Yes	-
Vitamin B9 (Folate)	Yes / No conclusion	Yes / Negative	10.3389/fonc.2018.00493	No / -	-	No	2
Vitamin B12	No / -	No / -	-	Yes / Positive	10.1002/ijc.32033	Yes	-
Vitamin C	Yes / Negative	No / -	-	No / -	-	No	1
Hydroxyvitamin D	Yes / No conclusion	Yes / Negative	10.1007/s10552-015-0665-6	No / -	-	Yes	-
Vitamin E	Yes / No conclusion	No / -	-	No / -	-	Yes	-
Multivitamin supplements	Yes / No conclusion	No / -	-	No / -	-	No	1
Homocysteine	No / -	Yes / Positive	10.3389/fonc.2018.00493	No / -	-	Yes	-
Flavonoids	No / -	Yes / Negative	10.1016/j.medcli.2012.02.003	No / -	-	No	1
Isoflavones	Yes / Negative	No / -	-	No / -	-	No	1
Carotenoids	Yes / Negative	No / -	-	No / -	-	Yes	-
Alpha-carotene	Yes / No conclusion	No / -	-	No / -	-	No	1
Beta-carotene	Yes / Positive	Yes / Negative	10.3390/nu7115463	No / -	-	No	1
Beta-cryptoxanthin	Yes / No conclusion	No / -	-	No / -	-	No	1
Lycopene	Yes / No conclusion	No / -	-	No / -	-	No	1
Lutein	Yes / No conclusion	No / -	-	No / -	-	No	1
Zeaxanthin	Yes / No conclusion	No / -	-	No / -	-	No	1
Arsenic in drinking water	Yes / Positive	No / -	-	No / -	-	Yes	-
Calcium	Yes / No conclusion	No / -	-	No / -	-	Yes	-
Copper	Yes / No conclusion	Yes / Positive	10.1177/0300060518798507	No / -	-	Yes	-
Iron	Yes / No conclusion	No / -	-	No / -	-	Yes	-
Selenium	Yes / No conclusion	No / -	-	No / -	-	Yes	-
Zinc	Yes / No conclusion	Yes / Negative	10.1186/s12957-019-1617-5	No / -	-	Yes	-
Polyunsaturated fatty acids	No / -	No / -	-	Yes / Positive	10.1093/carcin/bgx084	Yes	-
Low-density lipoprotein cholesterol	No / -	No / -	-	Yes / Negative	10.1371/journal.pone.0177875	Yes	-
Healthy dietary pattern	Yes / No conclusion	Yes / Negative	10.3390/nu8030134	No / -	-	No	1
Energy intake	Yes / No conclusion	No / -	-	No / -	-	No	1
Dietary inflammatory index	No / -	Yes / Positive	10.1093/ajcn/nqx064	No / -	-	No	1
Cardiometabolic
Body mass index	Yes / No conclusion	Yes / Negative	10.1186/s12885-018-4543-y	Yes / Positive	10.1093/ije/dyw129	Yes	-
Body fat percentage	Yes / No conclusion	No / -	-	No / -	-	Yes	-
Waist circumference	Yes / No conclusion	Yes / Positive	10.3390/nu8120810	No / -	-	Yes	-
Waist to hip ratio	Yes / No conclusion	Yes / Positive	10.3390/nu8120810			Yes	-
Circulating adiponectin	Yes / No conclusion	Yes / Negative	10.1007/s13277-014-2654-x	No / -	-	Yes	-
Fasting insulin	Yes / No conclusion	No / -	-	Yes / Positive	10.1371/journal.pone.0177875	Yes	-
Developmental and growth factors
Height	Yes / No conclusion	Yes / Positive	10.1371/journal.pmed.1002118	Yes / Positive	10.1371/journal.pmed.1002118	Yes	-
Inflammatory
C-reactive protein	No / -	Yes / Positive	10.1371/journal.pone.0043075	No / -	-	Yes	-
Reason for not included in this MR analysis *
1. Single nucleotide polymorphism (SNP) was not available to be used as genetic instrumental variable (IV) for this modifiable risk factor.
2. SNPs identified did not meet the threshold of P value (5 x 10-8) for IVs used in this study.

## Sheet: S table 2
S table 2. Characteristic of GWAS data of exposure used in the MR analysis for lung adenocarcinoma and lung squamous cell carcinoma.
Potential modifiable risk factor	Trait	Number of SNPs available	Number of SNPs used	R2 (Proportion of variance explained by SNPs)	For the estimation of associations between exposures and lung adenocarcinoma					For the estimation of associations between exposures and lung squamous cell carcinoma
					Power to identify ORSD of 0.91 or 1.10	Power to identify ORSD of 0.83 or 1.20	Power to identify ORSD of 0.75 or 1.33	Power to identify ORSD of 0.67 or 1.50	F statistic	Power to identify ORSD of 0.91 or 1.10	Power to identify ORSD of 0.83 or 1.20	Power to identify ORSD of 0.75 or 1.33	Power to identify ORSD of 0.67 or 1.50	F statistic
Socioeconomic
Years of schooling	Years of schooling	73	73	0.0043	0.06	0.1	0.15	0.36	80.19	0.06	0.1	0.15	0.35	80.09
Degree level education	College or university degree	261	250	0.0255 *	0.13	0.37	0.6	0.97	480.12	0.13	0.36	0.59	0.97	479.52
Employment status	Unemployed	2	1	0.0001 *	0.05	0.05	0.05	0.06	2.51	0.05	0.05	0.05	0.06	2.5
Employment status	In paid employment or self-employed	1	1	0.0001 *	0.05	0.05	0.05	0.05	2.28	0.05	0.05	0.05	0.05	2.28
Household income	Household income	48	45	0.0046 *	0.06	0.11	0.16	0.39	86.19	0.06	0.1	0.15	0.38	86.08
Townsend deprivation index	Townsend deprivation index	18	17	0.0013 *	0.05	0.07	0.08	0.14	24.35	0.05	0.06	0.08	0.14	24.32
Lifestyle
Smoking	Cigarettes smoked per day	1	1	0.005	0.07	0.11	0.17	0.41	93.14	0.07	0.11	0.16	0.4	93.03
Physical activity	Accelerometer-based physical activity	5	4	0.002	0.06	0.07	0.1	0.2	37.75	0.06	0.07	0.09	0.19	37.7
Television viewing	Time spent watching television	113	108	0.0102 *	0.08	0.18	0.29	0.7	189.73	0.08	0.17	0.28	0.68	189.5
Time spent sedentary	Sedentary behaviours	4	4	0.0008	0.05	0.06	0.07	0.11	15.68	0.05	0.06	0.07	0.11	15.66
Dietary
Cereals	Bowls of cereal per week	21	14	NA #	NA	NA	NA	NA	NA	NA	NA	NA	NA	NA
Vegetables	Tablespoons of cooked vegetables per day	11	7	NA #	NA	NA	NA	NA	NA	NA	NA	NA	NA	NA
Vegetables	Tablespoons of raw vegetables per day	11	9	NA #	NA	NA	NA	NA	NA	NA	NA	NA	NA	NA
Fruit	Pieces of dried fruit per day	11	10	NA #	NA	NA	NA	NA	NA	NA	NA	NA	NA	NA
Fruit	Pieces of fresh fruit per day	45	38	NA #	NA	NA	NA	NA	NA	NA	NA	NA	NA	NA
Red meat	Overall beef intake	5	2	NA #	NA	NA	NA	NA	NA	NA	NA	NA	NA	NA
Red meat	Overall lamb/mutton intake	9	8	NA #	NA	NA	NA	NA	NA	NA	NA	NA	NA	NA
Red meat	Overall pork intake	7	5	NA #	NA	NA	NA	NA	NA	NA	NA	NA	NA	NA
Processed meat	Processed meat intake	8	7	NA #	NA	NA	NA	NA	NA	NA	NA	NA	NA	NA
Poultry	Poultry intake	3	3	NA #	NA	NA	NA	NA	NA	NA	NA	NA	NA	NA
Fish	Overall non-oily fish intake	2	2	NA #	NA	NA	NA	NA	NA	NA	NA	NA	NA	NA
Fish	Overall oily fish intake	37	27	NA #	NA	NA	NA	NA	NA	NA	NA	NA	NA	NA
Eggs	Never eat eggs vs. no eggs restrictions	1	1	NA #	NA	NA	NA	NA	NA	NA	NA	NA	NA	NA
Alcohol	Overall alcohol intake	29	21	NA #	NA	NA	NA	NA	NA	NA	NA	NA	NA	NA
Coffee	Cups of coffee per day	23	15	NA #	NA	NA	NA	NA	NA	NA	NA	NA	NA	NA
Tea	Cups of tea per day	29	21	NA #	NA	NA	NA	NA	NA	NA	NA	NA	NA	NA
Carbohydrate	Carbohydrate intake	13	2	0.00011 - 0.00027 †	NA	NA	NA	NA	NA	NA	NA	NA	NA	NA
Protein	Protein intake	7	7	0.00015 - 0.00050 †	NA	NA	NA	NA	NA	NA	NA	NA	NA	NA
Fat	Fat intake	6	6	0.00012 - 0.00054 †	NA	NA	NA	NA	NA	NA	NA	NA	NA	NA
Vitamin A1 (Retinol)	Serum vitamin A1 (Retinol)	2	2	0.007	0.07	0.14	0.21	0.54	130.26	0.07	0.13	0.21	0.53	130.09
Vitamin B6	Vitamin B6 blood concentration	1	1	0.014	0.09	0.23	0.38	0.83	261.35	0.09	0.22	0.36	0.82	261.02
Vitamin B12	Serum vitamin B12	9	8	0.047	0.2	0.6	0.86	1	905.29	0.2	0.59	0.84	1	904.16
Hydroxyvitamin D	Circulating hydroxyvitamin D	5	5	0.0265	0.14	0.38	0.62	0.98	500.13	0.13	0.37	0.6	0.98	499.5
Vitamin E	Serum vitamin E	3	2	0.0065	0.07	0.13	0.2	0.51	120.96	0.07	0.13	0.2	0.5	120.81
Homocysteine	Homocysteine blood concentration	1	1	NA #	NA	NA	NA	NA	NA	NA	NA	NA	NA	NA
Carotenoids	Circulating carotenoids	1	1	0.0277	0.14	0.4	0.64	0.98	523.38	0.14	0.39	0.62	0.98	522.72
Arsenic in drinking water	Inorganic arsenic in urine (%) (iAs%)	3	2	NA #	NA	NA	NA	NA	NA	NA	NA	NA	NA	NA
Arsenic in drinking water	Monomethylarsenate in urine (%) (MMA%)	3	2	NA #	NA	NA	NA	NA	NA	NA	NA	NA	NA	NA
Arsenic in drinking water	Dimethylarsinate in urine (%) (DMA%)	3	2	NA #	NA	NA	NA	NA	NA	NA	NA	NA	NA	NA
Calcium	Serum calcium	7	7	0.0258	0.13	0.38	0.61	0.98	486.6	0.13	0.36	0.59	0.97	485.99
Copper	Cooper in blood	2	2	0.05	0.21	0.63	0.88	1	966.05	0.21	0.61	0.86	1	964.84
Iron	Biochemical markers for iron status (serum iron, transferrin, transferrin saturation and ferritin)	3	3	0.0115	0.09	0.19	0.32	0.75	214.32	0.08	0.19	0.31	0.74	214.05
Selenium	Selenium in blood	1	1	0.04	0.18	0.53	0.8	1	765	0.17	0.52	0.78	1	764.04
Zinc	Zinc in blood	2	2	0.08	0.31	0.82	0.98	1	1595.43	0.3	0.81	0.97	1	1593.43
Polyunsaturated fatty acids	Other polyunsaturated fatty acids than 18:2 in blood	11	10	0.1100 *	0.41	0.92	1	1	2266.85	0.39	0.91	0.99	1	2264
Polyunsaturated fatty acids	Docosahexaenoic acid (DHA) (22:6n-3) in blood	6	5	0.0194 *	0.11	0.3	0.49	0.93	363.36	0.11	0.29	0.48	0.92	362.9
Polyunsaturated fatty acids	Docosapentaenoic acid (DPA) (22:5n-3) in blood	1	1	0.0171 *	0.1	0.27	0.44	0.89	319.16	0.1	0.26	0.43	0.88	318.76
Polyunsaturated fatty acids	Eicosapentaenoic acid (EPA) (20:5n-3) in blood	1	1	0.0121 *	0.09	0.2	0.33	0.77	225.15	0.09	0.2	0.32	0.76	224.87
Polyunsaturated fatty acids	Arachidonic acid (AA) (20:4n-6) in blood	1	1	0.0474 *	0.2	0.6	0.86	1	914.11	0.2	0.59	0.84	1	912.96
Polyunsaturated fatty acids	Dihomo-γ-linolenic acid (DGLA) (20:3n-6) in blood	2	2	0.0172 *	0.1	0.27	0.45	0.9	321.54	0.1	0.26	0.43	0.89	321.14
Polyunsaturated fatty acids	Linoleic acid (LA) (18:2n-6) in blood	16	15	0.0690 *	0.28	0.77	0.96	1	1360.02	0.27	0.75	0.95	1	1358.31
Low-density lipoprotein cholesterol	Low-density lipoprotein cholesterol level in blood	80	76	0.146	0.51	0.97	1	1	3135.73	0.5	0.97	1	1	3131.79
Cardiometabolic
Body mass index	Body mass index	79	79	0.027	0.14	0.39	0.63	0.98	509.81	0.13	0.38	0.61	0.98	509.17
Body fat percentage	Body fat percentage	394	376	0.0486 *	0.21	0.62	0.87	1	937.81	0.2	0.6	0.85	1	936.63
Waist circumference	Waist circumference	42	42	0.0108 *	0.08	0.19	0.3	0.72	200.81	0.08	0.18	0.29	0.71	200.56
Waist to hip ratio	Waist to hip ratio	38	37	0.014	0.09	0.23	0.38	0.83	261.35	0.09	0.22	0.36	0.82	261.02
Circulating adiponectin	Circulating adiponectin	14	14	0.0178	0.11	0.28	0.46	0.91	333.3	0.1	0.27	0.44	0.9	332.88
Fasting insulin	Fasting insulin interaction with body mass index	10	6	0.0060 *	0.07	0.12	0.19	0.48	111.48	0.07	0.12	0.18	0.46	111.35
Developmental and growth factors
Height	Adult height	386	382	0.16	0.55	0.98	1	1	3493.57	0.53	0.98	1	1	3489.19
Inflammatory
C-reactive protein	Serum C-reactive protein	3	3	0.014	0.09	0.23	0.38	0.83	261.35	0.09	0.22	0.36	0.82	261.02
* R2 of these exposures was calculated using data from MRbase, because information of these genetic variants was not published or R2 was not included in the article.
# R2 of these exposures was not available, because R2 was not included in the article.
† R2 of all the SNPs utilized was not avalible. Thus the minimal R2 and the maximal R2 of the individual SNPs utilized were provided.

## Sheet: S table 3
S table 3. Effect allele, frequency, effect on traits and strength of association with lung cnacer of SNPs utilized in this MR study.
Potential modifiable risk factor	Trait	SNP	Effect allele	Other allele	Effect allele frequency	Effect on trait			Strength of association with lung cancer			Strength of association with lung adenocarcinoma			Strength of association with lung squamous cell carcinoma
						Beta	Standard error	P-value	Beta	Standard error	P-value	Beta	Standard error	P-value	Beta	Standard error	P-value
Socioeconomic
Years of schooling	Years of schooling	rs10006235	T	C	0.2873	-0.015	0.003	2.631e-08	0.0119108	0.020412	0.562793	-0.00647492	0.03039	0.837346	0.0287867	0.031729	0.36533
Years of schooling	Years of schooling	rs1008078	T	C	0.3731	-0.016	0.003	7.882e-11	0.0264735	0.019156	0.163625	0.0540392	0.030254	0.066976	0.0318794	0.029483	0.278014
Years of schooling	Years of schooling	rs1035578	A	G	0.569	-0.013	0.002	4.707e-08	0.0124573	0.017562	0.491298	0.0113026	0.02705	0.687732	-0.00781736	0.027495	0.780375
Years of schooling	Years of schooling	rs10483349	A	G	0.8302	-0.019	0.003	3.023e-09	0.0183137	0.022315	0.430851	0.0353526	0.033777	0.329437	-0.00580214	0.034722	0.871034
Years of schooling	Years of schooling	rs10772644	C	G	0.8713	0.021	0.004	4.112e-08	0.00800596	0.028266	0.784801	0.0794351	0.041176	0.088605	-0.0076447	0.043665	0.86592
Years of schooling	Years of schooling	rs10831912	T	C	0.403	-0.015	0.003	1.225e-08	0.0160633	0.019055	0.400466	0.032046	0.029503	0.275756	0.0187295	0.029255	0.52623
Years of schooling	Years of schooling	rs1106761	A	G	0.3601	-0.017	0.003	4.076e-11	-0.0312915	0.018086	0.099763	0.0383838	0.029812	0.193597	-0.0208437	0.028033	0.479224
Years of schooling	Years of schooling	rs11130222	A	T	0.5765	0.026	0.003	4.581e-25	-0.0258734	0.018526	0.159204	-0.035233	0.028614	0.214725	0.00310381	0.027636	0.913276
Years of schooling	Years of schooling	rs111321694	T	C	0.1828	-0.018	0.003	4.234e-08	-0.00658765	0.02479	0.796798	0.0204328	0.038507	0.602178	-0.00101051	0.038502	0.979869
Years of schooling	Years of schooling	rs11191193	A	G	0.6511	0.019	0.003	6.967e-13	0.0173853	0.018816	0.372989	0.0406897	0.028319	0.180455	-7.19974e-05	0.029392	0.998104
Years of schooling	Years of schooling	rs11222416	T	C	0.416	-0.015	0.003	1.167e-08	-0.0358946	0.018635	0.068329	-0.044944	0.02809	0.137479	-0.0215761	0.029161	0.482238
Years of schooling	Years of schooling	rs11588857	A	G	0.209	0.022	0.003	1.314e-12	-0.0762635	0.019778	0.000473	-0.0279808	0.031709	0.406331	-0.103915	0.029434	0.002085
Years of schooling	Years of schooling	rs11687170	T	C	0.8284	0.024	0.004	3.479e-09	-0.0350437	0.023724	0.134852	-0.000311951	0.035432	0.993221	-0.0823318	0.037773	0.022332
Years of schooling	Years of schooling	rs11726992	T	C	0.6455	0.014	0.003	2.58e-08	0.016044	0.019592	0.429511	0.0371568	0.029378	0.237234	0.0260411	0.029788	0.408838
Years of schooling	Years of schooling	rs12410444	A	G	0.7183	-0.018	0.003	2.136e-11	0.0499773	0.018397	0.011267	-0.0200908	0.029999	0.507084	0.0850439	0.02719	0.005309
Years of schooling	Years of schooling	rs12514965	T	C	0.7388	0.018	0.003	5.123e-10	-0.011553	0.02086	0.583117	0.0225514	0.030801	0.488013	-0.0305961	0.032362	0.344913
Years of schooling	Years of schooling	rs12534506	A	T	0.4534	-0.015	0.003	7.952e-09	0.0243999	0.018627	0.187409	-0.0223479	0.027241	0.435309	0.0397744	0.028897	0.163627
Years of schooling	Years of schooling	rs12761761	T	C	0.2071	0.017	0.003	3.188e-08	0.00731419	0.023357	0.757912	0.00158375	0.035839	0.965939	0.00425394	0.036047	0.90898
Years of schooling	Years of schooling	rs12900061	A	G	0.1623	0.021	0.003	2.458e-10	4.69989e-05	0.02275	0.998399	-0.0281382	0.034456	0.443651	-0.0136639	0.034267	0.70411
Years of schooling	Years of schooling	rs12962421	A	G	0.5373	-0.014	0.002	1.495e-08	0.0169183	0.017688	0.355614	0.0445602	0.026294	0.114847	0.00635716	0.027401	0.822564
Years of schooling	Years of schooling	rs12969294	A	G	0.3787	-0.018	0.003	1.114e-11	0.0228431	0.019257	0.233599	0.00687035	0.029255	0.818349	0.0249511	0.02972	0.403129
Years of schooling	Years of schooling	rs12987662	A	C	0.3787	0.022	0.003	3.247e-18	0.000798681	0.018302	0.965784	-0.0511407	0.026769	0.077634	0.0430652	0.029212	0.134512
Years of schooling	Years of schooling	rs13010288	T	G	0.1119	0.02	0.004	2.212e-08	-0.0388656	0.026087	0.163106	0.0268639	0.041778	0.526206	-0.065436	0.039396	0.136023
Years of schooling	Years of schooling	rs13421974	T	C	0.5224	0.014	0.002	8.964e-09	-0.0256444	0.018388	0.159837	-0.0526816	0.028968	0.062213	0.0123388	0.027135	0.662181
Years of schooling	Years of schooling	rs1378214	T	C	0.3825	-0.016	0.003	1.202e-10	0.063903	0.01973	0.000704	0.0687926	0.030246	0.01789	0.0656173	0.030346	0.024851
Years of schooling	Years of schooling	rs1382358	T	C	0.90672	0.021	0.004	3.174e-08	-0.0376175	0.02938	0.196251	0.0117862	0.043528	0.79804	-0.0588829	0.045684	0.190668
Years of schooling	Years of schooling	rs1396967	T	C	0.6063	-0.015	0.003	2.901e-09	-0.00410855	0.018287	0.824641	-0.00802273	0.028005	0.778834	-0.013385	0.028257	0.640648
Years of schooling	Years of schooling	rs141979783	T	C	0.05224	0.037	0.006	6.67e-09	-0.0892007	0.044404	0.080374	-0.0986464	0.066566	0.213643	-0.0174137	0.071129	0.823454
Years of schooling	Years of schooling	rs1424580	T	C	0.8004	0.018	0.003	9.583e-09	0.0144732	0.022566	0.536683	0.0190055	0.034372	0.600516	-0.00587769	0.03529	0.871525
Years of schooling	Years of schooling	rs152590	C	G	0.3433	0.014	0.003	4.832e-08	-0.0188842	0.018472	0.324827	0.00627328	0.028852	0.831637	-0.0248543	0.028329	0.405854
Years of schooling	Years of schooling	rs16845580	T	C	0.6306	0.016	0.003	2.067e-10	-0.00277016	0.018678	0.883901	0.0457131	0.027294	0.119999	-0.0256931	0.029156	0.379549
Years of schooling	Years of schooling	rs17425572	A	G	0.4403	0.014	0.002	4.584e-08	0.00452475	0.018003	0.804123	0.0245941	0.028142	0.383555	0.00374498	0.027714	0.895026
Years of schooling	Years of schooling	rs17824247	T	C	0.5802	-0.018	0.003	5.291e-13	0.00723108	0.017893	0.693545	-0.0291879	0.028498	0.30503	0.0237754	0.027271	0.407766
Years of schooling	Years of schooling	rs2456973	A	C	0.6791	-0.018	0.003	1.576e-12	0.0548132	0.018036	0.004773	0.0166397	0.028685	0.579565	0.0447798	0.028004	0.137615
Years of schooling	Years of schooling	rs28420834	A	G	0.4291	-0.015	0.003	1.549e-09	0.0199791	0.019822	0.313181	0.014865	0.030406	0.630187	0.000311951	0.029847	0.991894
Years of schooling	Years of schooling	rs28792186	T	C	0.6045	-0.025	0.003	6.405e-22	-0.0219836	0.019167	0.249802	-0.0350573	0.02965	0.234087	-0.00423502	0.028974	0.886597
Years of schooling	Years of schooling	rs3095075	A	G	0.5504	-0.014	0.002	3.531e-08	0.00969686	0.017951	0.599322	-0.00151385	0.02776	0.957631	0.000650211	0.027883	0.981898
Years of schooling	Years of schooling	rs320700	A	G	0.6343	0.016	0.003	1.499e-09	-0.0255118	0.019186	0.180572	-0.0211958	0.029245	0.471957	0.0142085	0.028566	0.633876
Years of schooling	Years of schooling	rs34305371	A	G	0.08769	0.036	0.004	2.344e-16	-0.0422564	0.031604	0.215006	-0.0555286	0.047505	0.293514	-0.049226	0.047796	0.351654
Years of schooling	Years of schooling	rs34344888	A	G	0.3974	-0.016	0.003	1.11e-10	0.0219444	0.018516	0.234083	0.0443068	0.028988	0.120209	-0.00511104	0.027606	0.857818
Years of schooling	Years of schooling	rs35771425	T	C	0.7948	0.019	0.003	2.615e-10	-0.0289615	0.022664	0.19815	-0.0896158	0.036434	0.0093	0.0113886	0.033426	0.744756
Years of schooling	Years of schooling	rs4240470	C	G	0.7071	0.016	0.003	2.634e-09	-0.0419813	0.0209	0.040058	-0.024955	0.0316	0.432478	-0.0587584	0.032764	0.065232
Years of schooling	Years of schooling	rs4244613	A	G	0.416	-0.014	0.003	9.937e-09	0.0189444	0.018854	0.314707	0.0421817	0.029518	0.147367	0.00838772	0.028688	0.774473
Years of schooling	Years of schooling	rs4468571	A	G	0.5765	-0.014	0.003	2.587e-08	0.00087138	0.017974	0.962025	-0.00437044	0.027831	0.878078	0.0229401	0.026906	0.417615
Years of schooling	Years of schooling	rs4478846	T	C	0.8526	0.018	0.003	1.933e-08	8.70038e-05	0.023477	0.997115	-0.00212374	0.036626	0.955326	-0.0188924	0.036593	0.611909
Years of schooling	Years of schooling	rs4493682	C	G	0.2034	0.019	0.003	2.273e-08	0.0304429	0.023434	0.190444	0.0167234	0.034958	0.638462	0.068491	0.037065	0.056025
Years of schooling	Years of schooling	rs4741351	A	G	0.3097	-0.017	0.003	1.134e-09	0.0120975	0.020454	0.557408	0.0246116	0.031729	0.440938	0.0209559	0.031724	0.513257
Years of schooling	Years of schooling	rs4800490	A	C	0.5429	-0.015	0.002	2.13e-09	0.0317838	0.017882	0.09093	0.0169132	0.027825	0.561313	0.0511765	0.026951	0.079522
Years of schooling	Years of schooling	rs4863692	T	G	0.334	0.018	0.003	3.798e-12	0.00256172	0.0192	0.895549	0.00602481	0.029519	0.84195	-0.0367242	0.028539	0.228545
Years of schooling	Years of schooling	rs4974424	A	G	0.8265	-0.019	0.003	2.637e-08	0.0151482	0.023894	0.542225	0.0323528	0.035319	0.392691	0.0143403	0.036612	0.709989
Years of schooling	Years of schooling	rs523934	A	G	0.416	0.015	0.003	1.089e-08	-0.064032	0.017408	0.00071	-0.0867885	0.026104	0.003062	-0.0702347	0.026624	0.016887
Years of schooling	Years of schooling	rs538628	C	G	0.2444	-0.018	0.003	2.155e-08	-0.0152852	0.022963	0.521905	-0.012594	0.034566	0.728379	0.0196507	0.03661	0.597583
Years of schooling	Years of schooling	rs58694847	C	G	0.3097	-0.018	0.003	7.406e-11	0.0462106	0.021236	0.025542	0.0579028	0.032896	0.070647	0.0106036	0.0314	0.740803
Years of schooling	Years of schooling	rs61160187	A	G	0.6194	-0.018	0.003	5.929e-13	-0.00312611	0.019002	0.871317	0.0322774	0.028126	0.280473	-0.00688822	0.029295	0.818142
Years of schooling	Years of schooling	rs62100767	A	G	0.6007	0.014	0.003	1.11e-08	-0.00153482	0.018157	0.933718	-0.0186726	0.028519	0.516609	0.00626861	0.027663	0.826648
Years of schooling	Years of schooling	rs62263923	A	G	0.6437	-0.016	0.003	1.628e-09	0.0161578	0.018138	0.389459	-0.00585383	0.028473	0.840687	0.0243911	0.027656	0.402838
Years of schooling	Years of schooling	rs6839705	A	C	0.3601	0.017	0.003	1.715e-11	0.01608	0.018662	0.389926	0.00605662	0.028256	0.833915	0.00374299	0.028149	0.896724
Years of schooling	Years of schooling	rs6882046	A	G	0.6866	-0.021	0.003	7.921e-14	-0.016267	0.020072	0.41929	-0.0324236	0.030886	0.292661	0.013961	0.030085	0.65722
Years of schooling	Years of schooling	rs7029201	A	G	0.4235	0.025	0.003	6.135e-23	-0.00585712	0.018912	0.762573	0.0108717	0.029532	0.717811	-0.00878245	0.028978	0.770506
Years of schooling	Years of schooling	rs7033137	C	G	0.7743	0.016	0.003	2.139e-08	0.0212727	0.020991	0.331495	0.0649311	0.030538	0.053839	0.0333986	0.031669	0.323679
Years of schooling	Years of schooling	rs7146434	A	G	0.5653	-0.014	0.002	3.742e-08	-0.020475	0.018261	0.260883	0.00516833	0.027414	0.855217	-0.036921	0.028468	0.190444
Years of schooling	Years of schooling	rs71537331	T	C	0.3713	-0.017	0.003	2.378e-10	0.0375154	0.020084	0.057143	0.00894289	0.029803	0.768831	0.0731194	0.031873	0.016609
Years of schooling	Years of schooling	rs7599488	T	C	0.4254	-0.017	0.002	2.046e-11	0.0333864	0.018732	0.070325	0.021416	0.028421	0.454067	0.0227512	0.028369	0.42491
Years of schooling	Years of schooling	rs766406	T	G	0.6194	0.014	0.003	1.888e-08	-0.045478	0.019479	0.016483	-0.0356721	0.029464	0.222679	-0.0343125	0.029606	0.243807
Years of schooling	Years of schooling	rs7757476	A	G	0.2313	0.02	0.003	9.369e-10	0.00411652	0.025062	0.872187	0.0130485	0.038047	0.73801	-0.0455278	0.03707	0.259174
Years of schooling	Years of schooling	rs7948975	T	C	0.6586	0.014	0.003	3.829e-08	-0.0600729	0.021267	0.00329	-0.0673754	0.032848	0.033411	-0.0758762	0.033501	0.017893
Years of schooling	Years of schooling	rs7964899	A	G	0.4571	0.017	0.002	1.992e-11	-0.00915377	0.017716	0.615015	-0.0114382	0.027053	0.684254	-0.00894791	0.027117	0.750345
Years of schooling	Years of schooling	rs8049439	T	C	0.6549	0.015	0.003	2.686e-09	-0.0397427	0.01892	0.031856	-0.0230425	0.028692	0.424286	-0.0518968	0.029227	0.068939
Years of schooling	Years of schooling	rs9527702	A	G	0.7631	0.023	0.003	4.989e-17	-0.0242711	0.020415	0.232401	-0.013531	0.031142	0.669383	-0.028465	0.031571	0.368395
Years of schooling	Years of schooling	rs9556958	T	C	0.5019	-0.015	0.002	1.891e-09	-0.012062	0.017946	0.503882	-0.0554186	0.028693	0.046976	-0.0171639	0.027772	0.540736
Years of schooling	Years of schooling	rs9616906	A	G	0.4515	0.015	0.003	1.733e-09	0.0208256	0.018289	0.253387	0.0249258	0.02832	0.380097	0.0281384	0.028304	0.319867
Years of schooling	Years of schooling	rs9739070	A	G	0.2295	0.024	0.003	3.954e-16	-0.00968576	0.022368	0.67502	0.0209402	0.035193	0.557334	-0.0341857	0.033472	0.340524
Years of schooling	Years of schooling	rs9792504	A	G	0.694	-0.018	0.003	3.247e-12	-0.00164065	0.019891	0.935404	0.0216313	0.029947	0.493087	-0.00881008	0.030549	0.777774
Degree level education	College or university degree	rs1008078	C	T	0.604575	0.00925252	0.000973217	2e-21	-0.0264735	0.019156	0.163625	-0.0540392	0.030254	0.066976	-0.0318794	0.029483	0.278014
Degree level education	College or university degree	rs10088132	C	T	0.548903	0.00818913	0.000959603	1.4e-17	0.0115656	0.017789	0.527856	-0.0348091	0.02867	0.221418	-0.00495769	0.027877	0.861986
Degree level education	College or university degree	rs10129035	T	C	0.402323	0.00738796	0.000972023	2.9e-14	2.99996e-05	0.018499	0.998722	-0.0189321	0.028012	0.519297	0.0209069	0.029005	0.474408
Degree level education	College or university degree	rs1013014	G	T	0.617886	-0.00592297	0.000978191	1.4e-09	0.0388365	0.0175	0.036063	0.0459246	0.026646	0.109434	0.0390465	0.026881	0.174352
Degree level education	College or university degree	rs10180461	T	C	0.608977	-0.00732491	0.000974543	5.6e-14	0.00833565	0.01811	0.653993	-0.0342719	0.028917	0.232994	0.0436322	0.02701	0.132768
Degree level education	College or university degree	rs10189857	A	G	0.568066	0.00791041	0.000958479	1.5e-16	-0.0332413	0.018576	0.069193	-0.0196909	0.028313	0.490312	-0.0257808	0.028402	0.364992
Degree level education	College or university degree	rs10205057	C	T	0.440161	-0.00565627	0.00095556	3.2e-09	0.0168493	0.018211	0.355322	0.0126901	0.027775	0.652615	0.0334241	0.028408	0.23659
Degree level education	College or university degree	rs1020875	G	C	0.150792	-0.00809616	0.00133105	1.2e-09	-0.0284993	0.025037	0.280949	-0.0118611	0.038007	0.766756	-0.0868027	0.036687	0.037263
Degree level education	College or university degree	rs10227949	C	T	0.76172	0.00632135	0.00111554	1.5e-08	-0.00823599	0.021579	0.706434	-0.0244799	0.033405	0.46741	0.00425705	0.032716	0.90023
Degree level education	College or university degree	rs10239094	G	T	0.450784	0.0054411	0.000956835	1.3e-08	-0.00207716	0.017922	0.909502	0.0268425	0.028236	0.342114	-0.0199099	0.027044	0.482688
Degree level education	College or university degree	rs10402747	T	C	0.518198	0.00679374	0.000955794	1.2e-12	-0.0239118	0.018777	0.200287	-0.0388735	0.029199	0.178397	-0.0372524	0.029298	0.199512
Degree level education	College or university degree	rs10431632	G	A	0.451649	-0.00616633	0.000976227	2.7e-10	-0.00271167	0.018254	0.884328	-0.00587925	0.027993	0.839139	-0.0293423	0.027441	0.312807
Degree level education	College or university degree	rs10484022	G	A	0.51325	-0.00543253	0.000953174	1.2e-08	0.015854	0.01774	0.387587	0.0151705	0.027261	0.593974	0.0246893	0.026953	0.384714
Degree level education	College or university degree	rs10496963	T	C	0.826632	0.00717664	0.00125163	9.8e-09	-0.0243335	0.02344	0.298492	0.0129343	0.035224	0.726604	-0.0272445	0.035716	0.449144
Degree level education	College or university degree	rs1050847	C	T	0.425792	-0.00605346	0.000964044	3.4e-10	0.00865048	0.01844	0.642208	0.000967532	0.02805	0.973209	0.00704016	0.028382	0.808125
Degree level education	College or university degree	rs10518019	A	G	0.5233	-0.00696304	0.00094918	2.2e-13	0.0136589	0.017664	0.453667	0.0104969	0.027186	0.710116	0.00776507	0.027234	0.783125
Degree level education	College or university degree	rs10735131	C	T	0.565239	-0.00540938	0.000959393	1.7e-08	-0.0013401	0.01813	0.942045	-0.0223934	0.028246	0.430344	0.0407866	0.026487	0.15042
Degree level education	College or university degree	rs10752262	C	T	0.571288	-0.00630287	0.000961938	5.7e-11	-0.0125163	0.018649	0.504637	0.00390461	0.028103	0.892951	-0.0215452	0.028868	0.458547
Degree level education	College or university degree	rs10752651	C	T	0.461453	0.00561207	0.00095835	4.7e-09	-0.0250061	0.017628	0.174171	-0.0467332	0.026486	0.101485	0.00833913	0.027889	0.769326
Degree level education	College or university degree	rs1081158	C	T	0.418425	0.00990408	0.000965097	1e-24	-0.00329542	0.017842	0.856489	-0.0179797	0.026928	0.523484	-0.00578973	0.027246	0.83714
Degree level education	College or university degree	rs10911634	T	G	0.601553	0.00610093	0.000968039	2.9e-10	-0.0049567	0.018306	0.78928	-0.0210058	0.028576	0.465458	-0.0362673	0.029012	0.207515
Degree level education	College or university degree	rs10931821	A	T	0.475786	-0.00718499	0.000953464	4.9e-14	0.0289994	0.018492	0.112791	0.0119276	0.027983	0.67482	0.0401222	0.028672	0.15649
Degree level education	College or university degree	rs10940921	T	G	0.417452	0.00616	0.000967272	1.9e-10	-0.000340058	0.018001	0.98521	0.0127217	0.027907	0.653366	-0.0205558	0.027117	0.470134
Degree level education	College or university degree	rs10946808	A	G	0.726614	-0.0106652	0.0010648	1.3e-23	0.0708174	0.018078	0.000346	0.0465823	0.028489	0.12987	0.0602183	0.027927	0.04878
Degree level education	College or university degree	rs11056449	C	T	0.716771	0.00681993	0.00105394	9.7e-11	0.0150284	0.019517	0.457051	-0.011113	0.030668	0.722299	0.0481393	0.028935	0.124076
Degree level education	College or university degree	rs11057209	A	G	0.247747	0.00921529	0.00110216	6.2e-17	-0.00907304	0.020736	0.671133	0.0225772	0.032656	0.493499	-0.0367698	0.030956	0.267629
Degree level education	College or university degree	rs11155821	T	C	0.365313	-0.0073675	0.000987554	8.6e-14	0.00620173	0.018894	0.745821	0.0269184	0.029551	0.363275	-0.00262143	0.028734	0.929534
Degree level education	College or university degree	rs11204137	T	G	0.526303	0.00558274	0.000952299	4.6e-09	-0.0338448	0.01841	0.061727	-0.0201712	0.027894	0.472816	-0.0467223	0.028594	0.095733
Degree level education	College or university degree	rs11210887	G	A	0.301224	-0.00972059	0.00103381	5.3e-21	0.0116568	0.01975	0.558156	-0.0256686	0.02902	0.402761	-0.00870982	0.029665	0.7776
Degree level education	College or university degree	rs112139144	G	A	0.791246	0.00719342	0.00116959	7.7e-10	-0.0340197	0.023154	0.13712	-0.0374345	0.035729	0.293424	-0.0796048	0.037109	0.024852
Degree level education	College or university degree	rs11540358	C	G	0.693439	-0.00792814	0.00103048	1.4e-14	-0.00557145	0.019618	0.779403	-0.0129942	0.030053	0.670733	-0.0135557	0.030302	0.659937
Degree level education	College or university degree	rs11548200	T	C	0.933919	0.0104531	0.001913	4.6e-08	-0.00231232	0.040852	0.956564	0.0286207	0.059715	0.662049	-0.0933054	0.067827	0.156536
Degree level education	College or university degree	rs11572842	T	C	0.660742	-0.00666726	0.00101315	4.7e-11	0.0276025	0.019299	0.172518	0.0423899	0.029059	0.175001	0.0280189	0.029582	0.37172
Degree level education	College or university degree	rs11635966	C	T	0.639395	0.00600708	0.000996956	1.7e-09	-0.0154166	0.018818	0.414076	-0.069388	0.030388	0.01739	0.0499321	0.027179	0.08945
Degree level education	College or university degree	rs11663602	C	A	0.723296	0.00637821	0.00106663	2.2e-09	-0.0199369	0.020277	0.325424	-0.00611526	0.030744	0.846114	-0.058417	0.03203	0.060709
Degree level education	College or university degree	rs11669334	G	T	0.819766	-0.00790963	0.00125312	2.8e-10	-0.0276054	0.023943	0.246854	-0.0400704	0.036628	0.271765	-0.0331349	0.036934	0.371049
Degree level education	College or university degree	rs11678980	G	A	0.538616	0.00964747	0.000983238	1e-22	0.0140218	0.019631	0.489894	0.0470685	0.029421	0.138957	-0.0445364	0.03206	0.15902
Degree level education	College or university degree	rs11685076	G	A	0.648177	-0.0061128	0.000992596	7.3e-10	0.0166427	0.018426	0.383261	0.0545132	0.027402	0.067275	0.00892773	0.02836	0.761775
Degree level education	College or university degree	rs117005905	C	T	0.889207	-0.00913865	0.00153745	2.8e-09	0.0236761	0.027372	0.411457	0.0469585	0.041169	0.297579	0.0189596	0.041599	0.66841
Degree level education	College or university degree	rs11703948	A	G	0.898726	-0.0118708	0.00157701	5.2e-14	0.0690554	0.028586	0.028826	0.0740912	0.044586	0.141744	0.105394	0.042156	0.03197
Degree level education	College or university degree	rs11732657	G	A	0.25962	0.00701359	0.00108901	1.2e-10	-0.0130052	0.020752	0.544694	-0.0353505	0.03087	0.284442	0.0131965	0.032667	0.691934
Degree level education	College or university degree	rs11748023	C	T	0.449334	-0.00585006	0.000955151	9.1e-10	0.0286671	0.018247	0.11217	-0.0049442	0.027064	0.859579	0.041615	0.028238	0.134851
Degree level education	College or university degree	rs11770877	T	C	0.628451	0.00710646	0.000985503	5.6e-13	-0.0147783	0.018869	0.435212	-0.0148354	0.028788	0.611231	-0.0338767	0.029538	0.248936
Degree level education	College or university degree	rs117799466	G	C	0.662923	-0.00790303	0.00104295	3.5e-14	0.043931	0.022558	0.06871	0.0525625	0.034688	0.165872	0.0582999	0.034132	0.120295
Degree level education	College or university degree	rs11786598	A	G	0.464322	-0.00624324	0.000953685	5.9e-11	0.0135084	0.01835	0.463665	0.0307164	0.0287	0.283144	0.0390871	0.028885	0.171156
Degree level education	College or university degree	rs11793831	G	T	0.584138	-0.0136701	0.000965953	1.8e-45	0.00474524	0.01899	0.807221	-0.013088	0.029676	0.664377	0.00819448	0.029093	0.786178
Degree level education	College or university degree	rs118083122	G	C	0.982768	-0.0260034	0.00388343	2.1e-11	-0.00320586	0.06172	0.960984	0.00259135	0.096042	0.980614	0.0114452	0.088415	0.907312
Degree level education	College or university degree	rs11855821	G	A	0.717087	-0.00603168	0.00107649	2.1e-08	0.00743558	0.020947	0.730096	-0.00165862	0.032284	0.960241	0.032045	0.031331	0.337658
Degree level education	College or university degree	rs11871429	A	G	0.773494	0.00661949	0.00113703	5.8e-09	-0.00339922	0.021125	0.874377	0.0567651	0.03045	0.088183	-0.0465896	0.033459	0.157725
Degree level education	College or university degree	rs11885093	C	T	0.56676	-0.00553631	0.000957065	7.3e-09	0.0168715	0.019058	0.393205	0.0155127	0.029164	0.61122	-0.0100701	0.029965	0.741776
Degree level education	College or university degree	rs12218315	G	A	0.848852	0.00813067	0.00133374	1.1e-09	-0.0311149	0.026135	0.231126	-0.0288323	0.040332	0.479478	-0.019228	0.039499	0.633275
Degree level education	College or university degree	rs12322997	C	T	0.622476	-0.00637609	0.00100844	2.6e-10	0.016169	0.018531	0.399455	0.0383781	0.0278	0.196833	-0.0221851	0.029616	0.45691
Degree level education	College or university degree	rs12355139	T	G	0.773803	-0.00682991	0.00114005	2.1e-09	0.07068	0.021245	0.002454	0.0386369	0.033093	0.277929	0.0693115	0.032724	0.056473
Degree level education	College or university degree	rs12421006	A	T	0.703529	0.00613124	0.00104494	4.4e-09	-0.0222614	0.020533	0.277185	-0.0195045	0.031124	0.535468	-0.0403095	0.032127	0.205345
Degree level education	College or university degree	rs12468040	T	G	0.379706	0.00757663	0.000976439	8.5e-15	-0.0163215	0.017976	0.380414	0.000863627	0.028297	0.976305	-0.0412909	0.027041	0.15432
Degree level education	College or university degree	rs12526814	T	C	0.429787	-0.00625595	0.000985925	2.2e-10	0.0349694	0.019352	0.066238	0.0581793	0.030429	0.048979	-0.0174402	0.028104	0.553486
Degree level education	College or university degree	rs12534506	A	T	0.507838	-0.00582433	0.000970281	1.9e-09	-0.0243999	0.018627	0.187409	0.0223479	0.027241	0.435309	-0.0397744	0.028897	0.163627
Degree level education	College or university degree	rs12644402	C	T	0.940978	-0.0116947	0.00201497	6.5e-09	0.0358189	0.034723	0.337182	0.0193317	0.053577	0.737926	-0.0234606	0.055289	0.68111
Degree level education	College or university degree	rs12681504	G	A	0.709456	-0.00619335	0.00104656	3.3e-09	0.0125393	0.019232	0.52774	0.0142369	0.029322	0.642264	0.0117791	0.029402	0.700795
Degree level education	College or university degree	rs12705284	C	T	0.412458	0.00618698	0.000966042	1.5e-10	0.0157976	0.018319	0.389522	0.0303187	0.028411	0.284589	-0.0188893	0.027042	0.504933
Degree level education	College or university degree	rs12735232	T	C	0.842419	-0.00948401	0.00130267	3.3e-13	-0.0159098	0.024906	0.526551	-0.0443097	0.039215	0.255461	-0.0104215	0.037843	0.788764
Degree level education	College or university degree	rs1275200	T	C	0.528661	0.00702403	0.000959076	2.4e-13	0.00650109	0.018104	0.726077	-0.00553167	0.028	0.846798	0.00191984	0.027832	0.946614
Degree level education	College or university degree	rs12752933	A	G	0.50365	-0.00525314	0.00094859	3.1e-08	-0.015707	0.018085	0.38607	-0.0165247	0.027849	0.557292	-0.00678195	0.027612	0.809883
Degree level education	College or university degree	rs12823941	C	T	0.87371	0.00814717	0.00143915	1.5e-08	-0.00193313	0.02721	0.944755	-0.0202055	0.042032	0.638054	0.010412	0.041318	0.811075
Degree level education	College or university degree	rs12888615	C	T	0.800043	-0.00816012	0.00119167	7.5e-12	0.00420784	0.022563	0.855925	-0.00240511	0.035371	0.947529	0.0403783	0.033344	0.26141
Degree level education	College or university degree	rs12934778	T	C	0.155647	-0.00741361	0.00131223	1.6e-08	-0.00389457	0.027474	0.890735	-0.00305667	0.041948	0.944494	-0.0022385	0.042601	0.959944
Degree level education	College or university degree	rs12987408	A	G	0.764577	0.00673631	0.00111638	1.6e-09	0.0207672	0.020557	0.332549	-0.00540934	0.032064	0.869507	0.0502728	0.030421	0.128068
Degree level education	College or university degree	rs13090388	C	T	0.693605	-0.015224	0.00103	2e-49	0.0505336	0.018871	0.012577	0.0544298	0.028904	0.083732	0.0410856	0.029205	0.190339
Degree level education	College or university degree	rs1334297	G	A	0.26437	-0.0111503	0.00108035	5.7e-25	0.028222	0.020877	0.172969	0.0203054	0.031913	0.529234	0.0259328	0.032045	0.420909
Degree level education	College or university degree	rs1335482	T	C	0.522504	0.00544471	0.000950743	1e-08	-0.0544939	0.019282	0.003393	-0.0160712	0.028454	0.576819	-0.0743094	0.030112	0.009766
Degree level education	College or university degree	rs1340799	A	T	0.663604	0.00556536	0.00101151	3.8e-08	-0.0275315	0.019446	0.153217	-0.0166506	0.029552	0.577956	-0.0487616	0.03028	0.100469
Degree level education	College or university degree	rs13419042	G	A	0.888695	0.00865399	0.00153283	1.6e-08	0.0119481	0.027874	0.68054	-0.0502938	0.045013	0.260593	0.115225	0.038751	0.011257
Degree level education	College or university degree	rs13425585	C	G	0.509423	-0.00664041	0.000952082	3.1e-12	0.00580683	0.018014	0.752936	0.0284273	0.026962	0.318923	-0.0153762	0.028219	0.590513
Degree level education	College or university degree	rs1391441	G	A	0.314883	0.00865285	0.00102297	2.7e-17	0.0118367	0.018897	0.533853	-0.00405923	0.028509	0.890397	0.00811498	0.028904	0.783305
Degree level education	College or university degree	rs1423920	A	G	0.368688	-0.00607664	0.000988756	8e-10	0.0347154	0.019167	0.06564	0.0558216	0.030208	0.057614	0.0478221	0.029734	0.101038
Degree level education	College or university degree	rs1448355	C	T	0.381595	-0.00547976	0.000982632	2.5e-08	0.0107866	0.018934	0.571933	0.0295462	0.029595	0.317759	-0.0106131	0.028609	0.721439
Degree level education	College or university degree	rs149406097	G	A	0.962799	0.015381	0.00250764	8.6e-10	0.00165437	0.045066	0.972067	-0.00454764	0.066951	0.949215	0.0189229	0.069034	0.802604
Degree level education	College or university degree	rs1503526	T	C	0.519924	0.00707049	0.000950565	1e-13	-0.0217096	0.018201	0.231081	-0.0343705	0.028332	0.221857	-0.011554	0.027677	0.68116
Degree level education	College or university degree	rs1565016	C	A	0.536029	0.00520425	0.000953298	4.8e-08	-0.0186343	0.018294	0.307986	0.00756454	0.027275	0.788877	-0.0337442	0.02852	0.23387
Degree level education	College or university degree	rs1596262	A	G	0.672934	-0.00669518	0.00101089	3.5e-11	0.00675577	0.02048	0.74824	0.0242169	0.030638	0.454753	0.0165014	0.031312	0.615663
Degree level education	College or university degree	rs165579	C	T	0.379048	-0.00642556	0.00098344	6.4e-11	0.0116815	0.01829	0.52566	0.0147083	0.028173	0.606381	0.00716924	0.027907	0.801295
Degree level education	College or university degree	rs16828793	T	G	0.781119	0.006479	0.00115959	2.3e-08	-0.022324	0.02215	0.313166	-0.0281666	0.034219	0.412948	-0.0493138	0.034602	0.147508
Degree level education	College or university degree	rs1689510	G	C	0.661448	-0.00665933	0.00100484	3.4e-11	0.0522211	0.018131	0.007331	0.011245	0.028927	0.708972	0.0426925	0.02811	0.157629
Degree level education	College or university degree	rs16924685	C	T	0.797567	0.00660985	0.00118667	2.5e-08	0.0105363	0.021911	0.64164	0.0816614	0.031435	0.020737	-0.0275724	0.034909	0.432714
Degree level education	College or university degree	rs1698139	A	G	0.810354	-0.00770203	0.00121596	2.4e-10	-0.0108806	0.022209	0.62803	0.0176152	0.032951	0.611615	-0.0215012	0.03441	0.53717
Degree level education	College or university degree	rs17110109	T	C	0.611515	-0.00537581	0.000974973	3.5e-08	0.00621729	0.018215	0.739081	-0.0135113	0.02853	0.640756	0.0145889	0.027609	0.612664
Degree level education	College or university degree	rs17425572	A	G	0.472401	0.00596035	0.000954254	4.2e-10	0.00452475	0.018003	0.804123	0.0245941	0.028142	0.383555	0.00374498	0.027714	0.895026
Degree level education	College or university degree	rs17504871	G	A	0.446389	0.00715377	0.000959255	8.8e-14	-0.0147107	0.017921	0.427009	-0.0280148	0.027251	0.331082	-0.00261542	0.027837	0.927364
Degree level education	College or university degree	rs175325	T	A	0.397538	0.00582649	0.000975203	2.3e-09	-0.000631199	0.018385	0.973128	-0.0023668	0.028021	0.934676	-0.00153618	0.027992	0.957495
Degree level education	College or university degree	rs17563464	C	A	0.776639	0.00762786	0.00115869	4.6e-11	0.0203946	0.024014	0.416808	0.056108	0.035236	0.1471	-0.00962751	0.037921	0.80507
Degree level education	College or university degree	rs1861047	G	A	0.655102	-0.00626964	0.00100301	4.1e-10	-0.0265241	0.019004	0.159398	-0.0377234	0.029779	0.201169	-0.0260215	0.029024	0.371087
Degree level education	College or university degree	rs1866843	A	T	0.784278	-0.00677907	0.00116333	5.6e-09	-0.0252885	0.02161	0.23988	-0.054918	0.033926	0.097774	0.0322681	0.031434	0.336052
Degree level education	College or university degree	rs1876765	A	G	0.703293	-0.00777944	0.00104142	8e-14	0.0121698	0.019055	0.535992	0.0229964	0.029084	0.453298	0.0106667	0.029207	0.725759
Degree level education	College or university degree	rs1913145	G	C	0.46239	0.00651617	0.000958195	1e-11	-0.0100746	0.017506	0.575636	0.00388843	0.027242	0.889066	-0.000474112	0.027177	0.986444
Degree level education	College or university degree	rs1914391	C	T	0.558175	0.00733665	0.0009583	1.9e-14	0.0040522	0.017923	0.824929	-0.0234294	0.02818	0.407701	0.00845968	0.027426	0.766096
Degree level education	College or university degree	rs1968526	A	T	0.350432	0.00626203	0.000996971	3.4e-10	-0.00435949	0.018894	0.821633	-0.0175277	0.028506	0.557324	0.0178537	0.029666	0.551862
Degree level education	College or university degree	rs2061245	G	A	0.400765	0.00612029	0.000971637	3e-10	0.00904794	0.018505	0.628074	0.0158015	0.028546	0.584579	-0.00762701	0.027867	0.791739
Degree level education	College or university degree	rs2061456	C	A	0.740649	-0.00592009	0.00108329	4.6e-08	-0.0327005	0.020782	0.111032	-0.0545554	0.032661	0.087268	-0.0362268	0.031955	0.254409
Degree level education	College or university degree	rs2154402	T	C	0.123545	-0.0105549	0.00144302	2.6e-13	0.0120916	0.027527	0.665278	0.00606954	0.042563	0.890664	-0.00849801	0.041394	0.845292
Degree level education	College or university degree	rs2242523	C	T	0.542852	-0.00577249	0.000959356	1.8e-09	0.0205028	0.017502	0.259529	0.0372399	0.026447	0.186889	-0.0026824	0.027553	0.924329
Degree level education	College or university degree	rs2268991	C	T	0.939632	0.012031	0.00199868	1.7e-09	-0.0609747	0.038439	0.104049	0.0109042	0.055724	0.85504	-0.113879	0.060446	0.045784
Degree level education	College or university degree	rs2299098	G	C	0.803995	-0.0077369	0.00119971	1.1e-10	-0.00262954	0.023401	0.912331	0.030518	0.034947	0.414079	-0.0172425	0.036497	0.642982
Degree level education	College or university degree	rs2309812	C	T	0.621667	-0.0102917	0.00097858	7.2e-26	0.00634207	0.018241	0.734436	0.04203	0.027091	0.148159	-0.0213867	0.028614	0.457838
Degree level education	College or university degree	rs2341336	C	T	0.161476	0.0074126	0.00130805	1.5e-08	0.0169869	0.02667	0.528043	0.0239577	0.04145	0.569917	-0.0339343	0.038823	0.417243
Degree level education	College or university degree	rs2388334	A	G	0.517462	-0.0136926	0.000952597	7.5e-47	-0.00523726	0.017978	0.773569	-0.0092699	0.027704	0.742506	0.00107858	0.027324	0.969383
Degree level education	College or university degree	rs2644112	T	C	0.660993	0.00607453	0.00100233	1.4e-09	-0.00664487	0.019274	0.733485	0.00922744	0.029125	0.760525	-0.00432364	0.029625	0.886835
Degree level education	College or university degree	rs2654222	A	G	0.723237	0.00663285	0.00107002	5.7e-10	-0.0163132	0.020728	0.433126	-0.0114947	0.031721	0.722482	-0.00149987	0.031166	0.962715
Degree level education	College or university degree	rs2661876	A	C	0.609368	-0.00533709	0.000973818	4.2e-08	-0.0108954	0.018487	0.558509	0.00294232	0.027896	0.918533	-0.0341183	0.029278	0.24118
Degree level education	College or university degree	rs2718794	T	C	0.122626	-0.00875112	0.00144538	1.4e-09	-0.0382836	0.0261	0.169471	-0.0388521	0.039625	0.365714	-0.0928996	0.038346	0.034419
Degree level education	College or university degree	rs2725377	G	A	0.443493	-0.00525031	0.000958618	4.3e-08	0.0222839	0.018614	0.229286	0.00458846	0.028107	0.873282	0.0249316	0.028667	0.38594
Degree level education	College or university degree	rs2727565	C	A	0.742363	0.00669273	0.001088	7.7e-10	-0.0256463	0.020592	0.210358	-0.0394063	0.032072	0.215317	-0.00599499	0.030909	0.849943
Degree level education	College or university degree	rs2762546	C	T	0.692296	0.00654275	0.00103544	2.6e-10	-0.00620869	0.019067	0.747833	0.0186906	0.028603	0.533405	-0.0490301	0.030404	0.099939
Degree level education	College or university degree	rs2764264	C	T	0.305006	-0.0065291	0.00103383	2.7e-10	0.00509699	0.01899	0.791216	-0.0286166	0.028407	0.341775	0.0437173	0.030073	0.140087
Degree level education	College or university degree	rs2815753	G	A	0.396844	-0.00904106	0.000969137	1.1e-20	0.018651	0.019186	0.33103	0.0357242	0.030164	0.233222	0.0331881	0.029933	0.26556
Degree level education	College or university degree	rs2838986	A	G	0.183701	0.00713369	0.00122982	6.6e-09	0.0289421	0.022858	0.202377	0.0629879	0.03639	0.074921	0.0112386	0.034495	0.750238
Degree level education	College or university degree	rs28591249	A	G	0.517869	0.00680757	0.00094803	6.9e-13	-0.0296588	0.018404	0.102917	0.0130204	0.027028	0.643644	-0.0572354	0.028972	0.04184
Degree level education	College or university degree	rs2885198	A	G	0.533284	0.00610528	0.000959444	2e-10	0.0207161	0.018135	0.271963	0.0319603	0.02772	0.277869	0.043954	0.027242	0.13345
Degree level education	College or university degree	rs2903589	C	T	0.65125	0.00690269	0.00100046	5.2e-12	-0.000709748	0.019212	0.971065	-0.0370202	0.030337	0.218802	0.0141486	0.029251	0.643463
Degree level education	College or university degree	rs2923431	G	C	0.367533	-0.00574848	0.000986475	5.6e-09	-0.00443381	0.018771	0.817466	-0.0164394	0.028414	0.580394	0.00525815	0.028961	0.859249
Degree level education	College or university degree	rs2971970	T	G	0.217887	-0.00883463	0.00115233	1.8e-14	-0.0137876	0.021433	0.534696	-0.00186374	0.033054	0.95657	-0.0330492	0.032345	0.339173
Degree level education	College or university degree	rs2977334	G	T	0.407133	0.00558839	0.000969373	8.2e-09	0.0214043	0.018411	0.24333	-0.00499948	0.027508	0.860353	0.0199791	0.028113	0.480664
Degree level education	College or university degree	rs301800	T	C	0.17583	0.00738309	0.00124612	3.1e-09	-0.0339302	0.02206	0.146137	-0.0452516	0.033124	0.20736	-0.0184471	0.034292	0.610207
Degree level education	College or university degree	rs3021146	A	G	0.673848	-0.00826837	0.00101263	3.2e-16	0.00622433	0.018665	0.74497	-0.0069339	0.028919	0.814521	0.0108203	0.028436	0.714604
Degree level education	College or university degree	rs303752	G	A	0.59156	0.00655904	0.000981594	2.4e-11	-0.0366675	0.019851	0.060127	-0.0294714	0.030276	0.330344	-0.0603008	0.03128	0.046836
Degree level education	College or university degree	rs3108497	C	T	0.74688	0.00617517	0.00111926	3.4e-08	-0.00403286	0.021162	0.851378	0.0438902	0.030828	0.187115	-0.039462	0.033624	0.237272
Degree level education	College or university degree	rs329122	G	A	0.579999	-0.00558073	0.000963512	7e-09	0.0703323	0.016656	0.000111	0.0574353	0.025791	0.040785	0.0913645	0.024981	0.001169
Degree level education	College or university degree	rs335466	C	A	0.438295	0.00612743	0.000957454	1.6e-10	0.00377686	0.018099	0.83696	0.0394082	0.028835	0.166759	-0.0276755	0.026981	0.33185
Degree level education	College or university degree	rs34190234	A	C	0.58316	-0.00560114	0.000976068	9.6e-09	0.0174697	0.01853	0.363213	5.10013e-05	0.029022	0.998637	0.0147503	0.028602	0.621643
Degree level education	College or university degree	rs34809719	G	T	0.813768	-0.00887508	0.00122013	3.5e-13	0.0599868	0.020308	0.006493	0.0415295	0.031449	0.220294	0.0314845	0.031667	0.35121
Degree level education	College or university degree	rs34811474	G	A	0.769126	-0.00787653	0.00112692	2.8e-12	0.0424431	0.026478	0.13507	-0.0132202	0.043037	0.765607	0.0654488	0.039635	0.138429
Degree level education	College or university degree	rs35398452	C	A	0.722292	0.00775271	0.00106757	3.8e-13	-0.0424702	0.022092	0.049558	-0.0345531	0.03359	0.302707	-0.0781649	0.035087	0.019752
Degree level education	College or university degree	rs35518360	A	T	0.91666	0.011056	0.00176752	4e-10	-0.0391717	0.034512	0.253629	-0.0288333	0.050571	0.576798	-0.0141849	0.051784	0.792018
Degree level education	College or university degree	rs35623690	G	C	0.64717	-0.00985151	0.00099435	3.9e-23	0.0153147	0.018275	0.41784	-0.0108489	0.028637	0.709736	0.0227079	0.027813	0.437951
Degree level education	College or university degree	rs35649565	G	A	0.75515	-0.00694753	0.00110778	3.6e-10	0.00153217	0.021047	0.943234	0.0300552	0.031515	0.370421	0.0213779	0.031659	0.522326
Degree level education	College or university degree	rs35811586	C	T	0.943753	-0.0140119	0.0020573	9.7e-12	-0.0436053	0.051707	0.402348	-0.0370568	0.077254	0.645169	0.0515765	0.072275	0.531441
Degree level education	College or university degree	rs3747631	G	C	0.790809	-0.0100702	0.00116566	5.7e-18	0.0766608	0.019803	0.000451	0.0282339	0.03171	0.402243	0.103966	0.029457	0.002093
Degree level education	College or university degree	rs3751661	T	A	0.542063	0.00814202	0.000965331	3.3e-17	-0.00181835	0.018379	0.922448	0.0480491	0.026879	0.097673	-0.0534374	0.029517	0.06333
Degree level education	College or university degree	rs3785236	A	C	0.245817	-0.00610639	0.00111052	3.8e-08	0.0215609	0.021029	0.30471	0.00317296	0.03183	0.922812	0.00296161	0.031721	0.927703
Degree level education	College or university degree	rs3800925	T	C	0.774741	0.00943033	0.00113849	1.2e-16	0.000829344	0.022029	0.970643	0.00476735	0.033336	0.890543	0.00112363	0.034191	0.974683
Degree level education	College or university degree	rs3812257	A	G	0.580875	-0.00593895	0.000964659	7.4e-10	0.00509596	0.018173	0.784106	-0.0119444	0.028212	0.676962	0.0334854	0.027067	0.244694
Degree level education	College or university degree	rs3843567	A	G	0.757324	-0.00872485	0.00110804	3.4e-15	0.00730562	0.020531	0.729333	0.00301955	0.031857	0.92708	0.0434212	0.030277	0.183442
Degree level education	College or university degree	rs385022	A	C	0.533171	-0.00534893	0.000953771	2e-08	0.00302256	0.01782	0.868045	0.0219808	0.026811	0.435235	0.0212757	0.02687	0.450809
Degree level education	College or university degree	rs38853	G	C	0.290993	-0.0057798	0.00105268	4e-08	0.0315355	0.020148	0.113136	0.0282599	0.030737	0.358719	0.0821116	0.032578	0.007951
Degree level education	College or university degree	rs3943093	C	T	0.67781	0.00863636	0.00101572	1.9e-17	-0.0493624	0.01968	0.009713	-0.0308958	0.029587	0.29535	-0.0829947	0.031145	0.004917
Degree level education	College or university degree	rs417938	G	A	0.461357	-0.00581991	0.000955466	1.1e-09	0.0169466	0.01801	0.347041	0.0399579	0.028397	0.154146	-0.00516833	0.027096	0.853485
Degree level education	College or university degree	rs422115	A	T	0.749508	-0.00637566	0.00110027	6.8e-09	-0.039089	0.021553	0.06471	0.0103039	0.031614	0.754766	-0.0754488	0.034201	0.021233
Degree level education	College or university degree	rs4246176	C	G	0.321198	-0.00561355	0.00101915	3.6e-08	0.046709	0.019909	0.015877	0.0435814	0.030282	0.144233	0.0859768	0.031589	0.003977
Degree level education	College or university degree	rs4337674	G	A	0.795442	0.00726356	0.00118185	7.9e-10	-0.0187521	0.022551	0.40723	0.0243829	0.033623	0.494282	-0.0146502	0.034192	0.674305
Degree level education	College or university degree	rs4339163	T	C	0.478665	-0.00733852	0.00094924	1.1e-14	-0.00805637	0.01756	0.65478	-0.0139062	0.026697	0.617119	0.0273038	0.027824	0.326346
Degree level education	College or university degree	rs4457062	G	C	0.688002	-0.0060263	0.00102676	4.4e-09	-0.0284485	0.020003	0.151203	-0.0236892	0.030334	0.437625	-0.0266819	0.030551	0.383982
Degree level education	College or university degree	rs4531435	A	G	0.462601	-0.00582253	0.000954158	1e-09	0.0443116	0.018766	0.015349	0.0543679	0.029293	0.056668	0.0462746	0.029025	0.104366
Degree level education	College or university degree	rs4541958	T	G	0.703951	0.00641435	0.00104086	7.2e-10	-0.00332048	0.019374	0.866019	0.0199854	0.02918	0.514697	-0.0171658	0.029752	0.568719
Degree level education	College or university degree	rs4621481	G	T	0.29458	-0.00607967	0.00105114	7.3e-09	0.0485311	0.021711	0.021552	0.079094	0.0344	0.015969	0.0550647	0.0335	0.092519
Degree level education	College or university degree	rs4700393	A	G	0.480725	-0.00963409	0.000951782	4.4e-24	0.0125726	0.018141	0.490579	0.067653	0.029358	0.01647	-0.00795153	0.02713	0.777253
Degree level education	College or university degree	rs4705758	A	C	0.462431	-0.00583662	0.000953422	9.3e-10	-0.0148264	0.01769	0.417265	-0.0244279	0.026896	0.388587	-0.0254388	0.026782	0.367666
Degree level education	College or university degree	rs4731366	C	T	0.259571	0.00703033	0.00108499	9.2e-11	-0.0188251	0.020746	0.383248	-0.0453018	0.030688	0.171945	-0.0267506	0.031814	0.428274
Degree level education	College or university degree	rs4807431	A	G	0.887575	0.00832558	0.00150726	3.3e-08	-0.0279886	0.030068	0.352587	-0.0463691	0.047259	0.326295	-0.0949083	0.048632	0.040245
Degree level education	College or university degree	rs4808762	T	C	0.70899	0.0071812	0.00104741	7.1e-12	-0.00219958	0.019584	0.912074	-0.00507908	0.029635	0.867158	0.00364463	0.029779	0.905785
Degree level education	College or university degree	rs4808787	A	G	0.634836	-0.00584485	0.00103141	1.5e-08	0.0175684	0.02184	0.439489	0.0217018	0.033307	0.537869	0.000760289	0.034293	0.982908
Degree level education	College or university degree	rs484213	A	G	0.473654	0.00537295	0.000962151	2.3e-08	-0.0659486	0.016483	0.000234	-0.0548343	0.025604	0.048498	-0.0703656	0.025169	0.011225
Degree level education	College or university degree	rs4887925	G	C	0.587432	-0.00614715	0.000970115	2.4e-10	-0.010566	0.018166	0.563668	-0.00208682	0.027589	0.941209	0.00313491	0.027608	0.912309
Degree level education	College or university degree	rs4930351	A	G	0.501579	-0.00653269	0.000969839	1.6e-11	0.00878926	0.017834	0.625211	-0.0273106	0.026258	0.324589	0.0664196	0.028859	0.016692
Degree level education	College or university degree	rs4968476	G	A	0.846047	-0.00755058	0.00132203	1.1e-08	-0.00643724	0.024227	0.794054	-0.0441518	0.038464	0.247711	0.0298254	0.03563	0.43369
Degree level education	College or university degree	rs4976344	C	A	0.150766	-0.00893323	0.00132671	1.7e-11	-0.0155635	0.024466	0.541262	-0.0231274	0.036893	0.555483	-0.0282822	0.036928	0.473733
Degree level education	College or university degree	rs4983187	G	T	0.20428	0.00922113	0.00118083	5.8e-15	0.000743723	0.021743	0.973251	-0.0294772	0.031876	0.385022	0.0217243	0.034087	0.528862
Degree level education	College or university degree	rs531514	C	T	0.650174	0.0102424	0.000993328	6.3e-25	0.0207866	0.018613	0.283118	0.00207615	0.029032	0.944724	0.0165644	0.028704	0.58151
Degree level education	College or university degree	rs533371	A	G	0.512046	-0.00606318	0.000948842	1.7e-10	0.0118115	0.017597	0.514602	0.00551015	0.027247	0.844851	0.0219737	0.026758	0.434446
Degree level education	College or university degree	rs55634871	C	A	0.792651	0.00804304	0.00117499	7.6e-12	-0.00409162	0.022188	0.856257	0.00278187	0.03376	0.936676	-0.0220951	0.034742	0.529838
Degree level education	College or university degree	rs55944017	C	T	0.779506	0.00640014	0.00115483	3e-08	0.0320398	0.021032	0.148805	0.0287092	0.032454	0.405917	0.0111327	0.032854	0.745892
Degree level education	College or university degree	rs56044892	C	T	0.789094	0.00896975	0.00119328	5.6e-14	-0.00162967	0.024581	0.948303	0.0267486	0.036701	0.494601	0.0125474	0.037094	0.747762
Degree level education	College or university degree	rs56335085	C	T	0.71831	-0.00587866	0.00106038	3e-08	-0.0153978	0.020074	0.444997	0.00617603	0.02999	0.842603	-0.0223993	0.031087	0.474829
Degree level education	College or university degree	rs56370807	G	A	0.767698	-0.00656728	0.0011279	5.8e-09	0.0108719	0.020779	0.612316	-0.024233	0.032957	0.465816	0.060333	0.030319	0.069742
Degree level education	College or university degree	rs57985238	C	G	0.601192	-0.00635391	0.000973896	6.8e-11	0.0023267	0.01904	0.904751	0.0131096	0.029089	0.665881	-0.00176245	0.029313	0.953336
Degree level education	College or university degree	rs582479	T	C	0.386209	0.0055769	0.000976636	1.1e-08	-0.0510302	0.017333	0.006025	-0.0597118	0.0264	0.038322	-0.0345759	0.026963	0.228358
Degree level education	College or university degree	rs58601596	C	G	0.305401	-0.00759804	0.0010363	2.3e-13	-0.0140959	0.019402	0.48243	-0.0287236	0.029392	0.356968	-0.0160938	0.02947	0.602067
Degree level education	College or university degree	rs592931	T	C	0.361736	0.00559553	0.000991892	1.7e-08	-0.0451386	0.017662	0.016487	-0.0463403	0.027102	0.112599	-0.0806159	0.026088	0.005603
Degree level education	College or university degree	rs6002948	C	A	0.522433	0.00571205	0.00096039	2.7e-09	0.0356842	0.019491	0.083382	0.0235112	0.030272	0.462144	0.00722504	0.031039	0.822793
Degree level education	College or university degree	rs6028083	T	C	0.385467	-0.00776199	0.00098572	3.4e-15	-0.0138312	0.018343	0.465377	0.0174489	0.028997	0.551822	-0.0151563	0.028126	0.606034
Degree level education	College or university degree	rs6060466	C	T	0.905094	-0.00919985	0.00163865	2e-08	-0.0284718	0.031152	0.361673	-0.0219943	0.047628	0.652615	-0.0470439	0.048186	0.328801
Degree level education	College or university degree	rs61881642	C	T	0.866327	-0.00796944	0.00139842	1.2e-08	0.0292435	0.026192	0.291221	0.000415086	0.040248	0.992098	0.0665053	0.038716	0.123271
Degree level education	College or university degree	rs62184480	C	T	0.71636	0.00869639	0.00105557	1.7e-16	-0.0194526	0.020405	0.34065	-0.010278	0.031128	0.746392	-0.047207	0.032177	0.135882
Degree level education	College or university degree	rs62429694	T	G	0.90879	0.00939539	0.00165469	1.4e-08	-0.0754191	0.034849	0.023905	-0.0288362	0.051202	0.581712	-0.0882554	0.054286	0.091456
Degree level education	College or university degree	rs62477728	G	C	0.436096	0.00574753	0.000959235	2.1e-09	0.00895875	0.018816	0.637241	0.00885865	0.029012	0.764716	0.00922532	0.029098	0.755918
Degree level education	College or university degree	rs6440053	T	A	0.158698	0.00842567	0.00130462	1.1e-10	-0.0168847	0.024449	0.507768	-0.0298017	0.03696	0.451414	-0.021097	0.037055	0.591633
Degree level education	College or university degree	rs6474820	T	C	0.830839	0.00853766	0.00127074	1.8e-11	-0.0138743	0.023925	0.565787	0.00376709	0.035583	0.918956	-0.0300402	0.036906	0.418522
Degree level education	College or university degree	rs6493265	C	T	0.604793	0.00655091	0.000973186	1.7e-11	-0.0648097	0.019449	0.000483	-0.0670351	0.029677	0.018837	-0.0522755	0.029481	0.069277
Degree level education	College or university degree	rs6539284	T	C	0.571288	-0.00530341	0.000961174	3.4e-08	0.0127489	0.017883	0.48938	0.0351527	0.027066	0.222769	0.0193398	0.027323	0.499619
Degree level education	College or university degree	rs660001	G	A	0.789216	0.00941945	0.00116569	6.4e-16	-0.00778065	0.021644	0.722913	0.0257928	0.031947	0.446511	-0.0326027	0.033884	0.336154
Degree level education	College or university degree	rs66890092	C	T	0.43882	-0.00564231	0.000958048	3.9e-09	0.0124047	0.018202	0.497925	0.0200408	0.028025	0.477872	0.0148857	0.02787	0.597934
Degree level education	College or university degree	rs6690346	C	T	0.905583	-0.00963785	0.00162371	2.9e-09	0.0117386	0.028171	0.689015	0.0284643	0.042592	0.534465	0.0103676	0.043005	0.819413
Degree level education	College or university degree	rs6696068	G	T	0.616513	0.00632978	0.000975952	8.8e-11	-0.00564802	0.018412	0.761942	-0.00851068	0.028351	0.768512	-0.0117892	0.028396	0.682969
Degree level education	College or university degree	rs67593591	G	A	0.874189	-0.00861498	0.00145145	2.9e-09	0.0311151	0.026816	0.273936	0.0033496	0.04207	0.939379	0.0397944	0.040272	0.362798
Degree level education	College or university degree	rs6774533	C	T	0.296516	-0.00624016	0.00105948	3.9e-09	0.00116632	0.019264	0.952562	0.038098	0.030584	0.208969	-0.0293536	0.028463	0.330833
Degree level education	College or university degree	rs6779035	T	C	0.409701	0.00541676	0.000965893	2e-08	-0.0263368	0.017604	0.152346	-0.00539553	0.027304	0.848335	-0.0357059	0.026755	0.210407
Degree level education	College or university degree	rs6839304	A	G	0.685155	-0.00684989	0.00102691	2.6e-11	0.00193186	0.019363	0.922171	-0.0229672	0.030367	0.452564	0.0158103	0.029261	0.605743
Degree level education	College or university degree	rs6861021	T	C	0.74676	-0.0077336	0.00110506	2.6e-12	0.0448269	0.020553	0.041248	0.0814661	0.030393	0.01687	0.00244699	0.0327	0.9424
Degree level education	College or university degree	rs6867851	G	C	0.594092	0.00583853	0.000971277	1.8e-09	-0.00664388	0.018283	0.719396	-0.00736184	0.028008	0.796772	-0.00509201	0.028066	0.859254
Degree level education	College or university degree	rs6918725	T	G	0.480396	-0.006078	0.00095353	1.8e-10	0.00166062	0.017839	0.926985	0.0144964	0.027835	0.607219	-0.000944446	0.02739	0.973248
Degree level education	College or university degree	rs7031698	T	C	0.224119	-0.00646262	0.00114019	1.4e-08	0.0149635	0.022134	0.501944	0.0298093	0.034428	0.388413	0.00674023	0.033714	0.845687
Degree level education	College or university degree	rs7032484	G	A	0.445176	-0.00775028	0.000955485	5e-16	0.0503309	0.01912	0.00657	0.0111684	0.028212	0.697079	0.0747512	0.030052	0.009166
Degree level education	College or university degree	rs7047015	C	G	0.435558	0.00554813	0.000960923	7.8e-09	-0.0328704	0.017405	0.07265	-0.000300045	0.027564	0.991551	-0.0225974	0.026876	0.423916
Degree level education	College or university degree	rs71415374	C	T	0.906343	-0.00960417	0.00164138	4.9e-09	-0.0332123	0.040358	0.41349	-0.00618782	0.059643	0.921755	-0.0255176	0.061404	0.688593
Degree level education	College or university degree	rs7187604	A	G	0.630051	0.00858229	0.000980834	2.1e-18	-0.0512053	0.019499	0.006672	-0.0256063	0.029328	0.384085	-0.0592957	0.029811	0.040201
Degree level education	College or university degree	rs7233920	G	A	0.773194	0.00658158	0.00114366	8.7e-09	-0.0313814	0.021797	0.145754	-0.0613801	0.034793	0.069527	-0.0164322	0.032781	0.621826
Degree level education	College or university degree	rs72748120	T	A	0.836538	0.00769891	0.00130443	3.6e-09	0.00572536	0.024775	0.822654	0.0379168	0.03695	0.341929	0.0174015	0.037269	0.658819
Degree level education	College or university degree	rs72828550	G	A	0.787277	-0.00765762	0.00116373	4.7e-11	0.0414253	0.0213	0.068007	0.0680433	0.031688	0.052567	0.0516681	0.032362	0.142925
Degree level education	College or university degree	rs72829857	A	G	0.76566	-0.00944884	0.00112365	4.1e-17	-0.003161	0.021139	0.883183	-0.0133485	0.032416	0.686163	0.0107546	0.032218	0.749302
Degree level education	College or university degree	rs72915557	G	A	0.940228	0.0133523	0.00201061	3.1e-11	-0.00158175	0.039388	0.969164	-0.0332733	0.060136	0.590079	0.070121	0.056644	0.278379
Degree level education	College or university degree	rs72979820	G	A	0.930807	0.0110172	0.00187117	3.9e-09	0.0120331	0.033081	0.728253	0.0525984	0.049569	0.339936	-0.0103799	0.050862	0.84471
Degree level education	College or university degree	rs73344830	A	G	0.421012	0.00849613	0.000965297	1.3e-18	0.0245267	0.019628	0.208938	0.0563189	0.0312	0.063763	-0.0116961	0.029225	0.701014
Degree level education	College or university degree	rs7523263	G	A	0.548327	-0.00538196	0.000952871	1.6e-08	0.013523	0.017556	0.455325	-8.19966e-05	0.027195	0.997653	-0.000292957	0.027321	0.991661
Degree level education	College or university degree	rs7523916	C	T	0.508532	-0.00539338	0.000953694	1.6e-08	-0.0116034	0.018164	0.525579	-0.00942148	0.02792	0.740397	-0.00220058	0.027731	0.938314
Degree level education	College or university degree	rs7526730	C	T	0.859806	0.00752039	0.00134856	2.5e-08	-0.00395118	0.025589	0.879858	-0.0234343	0.039856	0.562854	0.0443741	0.037509	0.276754
Degree level education	College or university degree	rs75581535	G	A	0.963868	0.0142334	0.00259841	4.3e-08	-0.10344	0.058202	0.061809	-0.0872918	0.086154	0.308814	-0.076698	0.087448	0.384482
Degree level education	College or university degree	rs7558283	T	C	0.521672	-0.00533489	0.000950444	2e-08	0.00352019	0.017907	0.847414	0.0138343	0.027201	0.625617	0.00867552	0.027407	0.760192
Degree level education	College or university degree	rs7581003	A	G	0.0722469	-0.0103048	0.0018335	1.9e-08	-0.0111722	0.033541	0.75025	0.00693986	0.052987	0.900535	-0.0229718	0.050714	0.674668
Degree level education	College or university degree	rs7591768	A	G	0.610358	0.00573124	0.000998976	9.6e-09	0.0198803	0.019452	0.325967	0.0055192	0.030237	0.860232	0.0474711	0.029002	0.130032
Degree level education	College or university degree	rs7599087	T	C	0.784215	0.00652507	0.00116319	2e-08	-0.0170439	0.021885	0.438122	-0.0256278	0.033635	0.449463	-0.0160682	0.033463	0.63693
Degree level education	College or university degree	rs76076331	C	T	0.876476	-0.00899099	0.00145052	5.7e-10	0.0437346	0.024145	0.090916	0.0160867	0.038454	0.692352	0.0634703	0.035984	0.1113
Degree level education	College or university degree	rs7624274	T	A	0.562403	-0.00817601	0.000960681	1.7e-17	-0.00366229	0.018154	0.842359	-0.00577728	0.028009	0.840113	-0.00433559	0.027975	0.879676
Degree level education	College or university degree	rs76577427	C	G	0.89387	0.0108649	0.00154736	2.2e-12	-0.0562319	0.035268	0.102902	-0.120363	0.056218	0.021763	-0.0328969	0.052269	0.536839
Degree level education	College or university degree	rs7680637	C	T	0.651711	0.00584035	0.000996879	4.7e-09	-0.0281481	0.019233	0.139527	-0.0386561	0.029841	0.190783	-0.00915893	0.029127	0.757868
Degree level education	College or university degree	rs77128898	C	T	0.964726	0.0143498	0.00263114	4.9e-08	-0.0875767	0.064905	0.165976	0.0118348	0.094181	0.91066	-0.156611	0.102739	0.10427
Degree level education	College or university degree	rs7742212	G	A	0.437578	0.00587635	0.000966809	1.2e-09	-0.00984026	0.017992	0.594825	-0.0489088	0.026626	0.088979	0.0161824	0.028341	0.572578
Degree level education	College or university degree	rs7757476	G	A	0.812606	-0.00952257	0.00123852	1.5e-14	-0.00411652	0.025062	0.872187	-0.0130485	0.038047	0.73801	0.0455278	0.03707	0.259174
Degree level education	College or university degree	rs77719387	T	A	0.982379	0.0247897	0.00383644	1e-10	0.0870045	0.097199	0.464201	-0.141546	0.186109	0.466196	0.057895	0.143162	0.747774
Degree level education	College or university degree	rs7862560	C	T	0.655174	-0.00563079	0.00101175	2.6e-08	0.0190758	0.018286	0.315037	0.0137531	0.027843	0.635806	-0.00222053	0.028568	0.939647
Degree level education	College or university degree	rs7902	A	G	0.55275	-0.0081185	0.000955435	1.9e-17	0.0373354	0.017392	0.042251	0.0923609	0.025137	0.001125	0.0117063	0.027266	0.679791
Degree level education	College or university degree	rs790643	C	T	0.808354	0.00715169	0.00120893	3.3e-09	0.00231568	0.022607	0.920394	0.00931424	0.034297	0.794996	-0.0330701	0.035714	0.355327
Degree level education	College or university degree	rs7921305	G	A	0.747414	-0.00913613	0.00109444	7e-17	-0.00456855	0.02292	0.844818	0.00226356	0.035117	0.9505	-0.00347496	0.035452	0.924359
Degree level education	College or university degree	rs7924036	G	T	0.496617	-0.00614218	0.000951048	1.1e-10	0.00512186	0.017917	0.777742	-0.0138464	0.026728	0.619044	-0.0135169	0.026965	0.630412
Degree level education	College or university degree	rs7945921	C	A	0.321013	-0.00603937	0.00102084	3.3e-09	-0.00233272	0.0193	0.905828	0.0133021	0.029763	0.660123	0.000187982	0.029489	0.995049
Degree level education	College or university degree	rs7966054	T	C	0.434056	0.00586399	0.000958048	9.3e-10	-0.00974331	0.017707	0.592456	-0.0118752	0.02704	0.672877	-0.00906294	0.027115	0.747269
Degree level education	College or university degree	rs8022374	A	G	0.18767	0.00972819	0.00121764	1.4e-15	-0.0155229	0.022091	0.498729	-0.0177018	0.034036	0.621749	-0.00717871	0.033873	0.8389
Degree level education	College or university degree	rs8049014	G	A	0.245956	0.00725424	0.00110742	5.7e-11	-0.0600526	0.02001	0.005673	-0.0340336	0.031175	0.307031	-0.0762398	0.030416	0.024661
Degree level education	College or university degree	rs857249	T	C	0.525781	-0.00543215	0.000952896	1.2e-08	-0.00180936	0.01789	0.920698	-0.00959482	0.027642	0.733131	0.000524137	0.027417	0.985158
Degree level education	College or university degree	rs868698	G	T	0.882869	0.00891409	0.00147978	1.7e-09	0.0138089	0.027167	0.625814	-0.0170036	0.042818	0.69875	0.0421093	0.040681	0.341809
Degree level education	College or university degree	rs9304836	G	T	0.178601	-0.00727158	0.0012432	4.9e-09	-0.0413325	0.02233	0.082702	-0.0286938	0.034689	0.438162	-0.0408814	0.034007	0.265503
Degree level education	College or university degree	rs9363731	T	A	0.205478	0.00652344	0.00117541	2.9e-08	-0.027843	0.021806	0.224626	-0.002002	0.033825	0.954463	-0.0650475	0.032315	0.068516
Degree level education	College or university degree	rs938964	G	C	0.310724	-0.00635857	0.00103141	7.1e-10	0.0266234	0.01998	0.179528	0.0314405	0.03077	0.306147	0.044192	0.031107	0.149545
Degree level education	College or university degree	rs9426308	C	T	0.711959	0.00575459	0.00104977	4.2e-08	-0.00590553	0.019785	0.768443	-0.0144639	0.030655	0.642407	-0.022009	0.030908	0.480123
Degree level education	College or university degree	rs9517313	G	C	0.618748	0.00595834	0.00097862	1.1e-09	-0.0065813	0.018458	0.724536	0.0183208	0.027699	0.52788	-0.00178241	0.028125	0.950754
Degree level education	College or university degree	rs9557427	C	T	0.691889	0.00699326	0.00104003	1.8e-11	-0.0107381	0.01994	0.593551	0.0184471	0.029973	0.557929	-0.000560843	0.03034	0.985666
Degree level education	College or university degree	rs9616812	C	T	0.520938	-0.00587398	0.000953464	7.2e-10	-0.0176199	0.018092	0.330108	-0.0101533	0.027589	0.717581	-0.0270985	0.027901	0.331468
Degree level education	College or university degree	rs9640052	T	C	0.849597	0.00806301	0.00138263	5.5e-09	-0.0445517	0.02963	0.126494	-0.0807723	0.04778	0.079719	-0.0296423	0.044168	0.508089
Degree level education	College or university degree	rs9675315	T	C	0.592871	0.00558883	0.000972648	9.1e-09	0.0114179	0.018044	0.539031	-0.0173015	0.028602	0.549615	0.0377206	0.026965	0.190244
Degree level education	College or university degree	rs9879265	T	C	0.614131	0.00605168	0.000975026	5.4e-10	-0.000327946	0.01819	0.985861	0.0303633	0.027193	0.292262	0.00737513	0.027712	0.797276
Degree level education	College or university degree	rs9891803	C	T	0.510935	0.00566872	0.000955375	3e-09	-0.0115579	0.018215	0.528401	-0.038072	0.028855	0.182517	-0.0276687	0.028482	0.331372
Degree level education	College or university degree	rs9964724	C	T	0.318282	-0.0116114	0.00102288	7.3e-30	0.0232252	0.019543	0.232668	0.000682767	0.029214	0.981873	0.032443	0.030136	0.280154
Degree level education	College or university degree	rs9966970	C	T	0.117156	0.00821812	0.00148161	2.9e-08	-0.0399953	0.026839	0.163835	-0.0434358	0.040888	0.330064	-0.0443459	0.041069	0.322718
Employment status	Unemployed	rs17113723	T	G	0.995935	-0.0131491	0.0021367	7.6e-10	0.0470078	0.080007	0.607892	0.138453	0.108332	0.331634	0.011158	0.118242	0.934706
Employment status	In paid employment or self-employed	rs74773791	A	G	0.961783	0.0153342	0.00270259	1.4e-08	-0.0233102	0.056334	0.68898	0.100946	0.076465	0.275042	0.0181069	0.083139	0.844911
Household income	Household income	rs10429582	T	C	0.583612	-0.0270261	0.00268405	7.6e-24	0.0040783	0.019011	0.833952	-0.0120709	0.029719	0.689802	0.0101089	0.029061	0.738109
Household income	Household income	rs10761035	G	A	0.811996	-0.0186402	0.00338512	3.7e-08	0.00313691	0.022888	0.893765	-0.028533	0.035979	0.430873	-0.0112693	0.035606	0.757387
Household income	Household income	rs11165472	A	T	0.513657	0.0152441	0.0026424	8e-09	-0.0125144	0.018049	0.490378	-0.024635	0.02819	0.383565	-0.0288741	0.028211	0.305392
Household income	Household income	rs11191116	C	T	0.648218	0.0163993	0.00277643	3.5e-09	0.0159322	0.018384	0.402455	0.035479	0.027788	0.231213	0.00408132	0.028537	0.889903
Household income	Household income	rs11588857	G	A	0.790531	-0.0213402	0.00324615	4.9e-11	0.0762635	0.019778	0.000473	0.0279808	0.031709	0.406331	0.103915	0.029434	0.002085
Household income	Household income	rs11665242	A	G	0.577098	0.0175478	0.00268166	6e-11	-0.00435152	0.018045	0.811939	-0.0122042	0.027902	0.666706	-0.00333942	0.027589	0.905919
Household income	Household income	rs11678501	T	C	0.975273	0.0517926	0.00851645	1.2e-09	-0.0252846	0.067464	0.719585	-0.160201	0.114775	0.140001	-0.0576989	0.105701	0.603299
Household income	Household income	rs11714337	G	A	0.568993	-0.0153807	0.00267881	9.4e-09	-0.00147591	0.01814	0.936174	-0.00555852	0.028053	0.846353	-0.0008946	0.027943	0.97513
Household income	Household income	rs11877758	T	G	0.687945	0.0203602	0.00286697	1.2e-12	-0.0238357	0.019683	0.223705	-0.00378483	0.0297	0.901168	-0.0286273	0.030309	0.345355
Household income	Household income	rs11917431	C	T	0.699169	-0.0227135	0.00288021	3.1e-15	0.0507513	0.018432	0.010275	0.0512028	0.028363	0.09602	0.0472457	0.028339	0.122707
Household income	Household income	rs1229984	T	C	0.0270513	0.0491072	0.00804788	1e-09	-0.107288	0.041086	0.025185	-0.177898	0.054392	0.010505	-0.118697	0.061693	0.111945
Household income	Household income	rs12531825	G	A	0.877404	0.0258177	0.00406172	2.1e-10	-0.0406994	0.028493	0.147756	-0.0599543	0.045243	0.177822	-0.0364881	0.043076	0.399623
Household income	Household income	rs12692596	C	T	0.6283	0.0154093	0.00273347	1.7e-08	-0.0065654	0.018578	0.726906	-0.0135478	0.028776	0.642797	-0.0195693	0.02883	0.501069
Household income	Household income	rs12883788	C	T	0.540136	0.0188574	0.00266308	1.4e-12	-0.0372524	0.019525	0.051953	-0.0513003	0.030239	0.082738	-0.0633344	0.030578	0.032052
Household income	Household income	rs13002946	T	A	0.730784	-0.0205047	0.00299285	7.3e-12	-0.0316004	0.021231	0.132318	-0.0136139	0.031573	0.671874	-0.0692788	0.033704	0.032834
Household income	Household income	rs1421334	A	C	0.450965	-0.0162948	0.00267028	1e-09	0.027835	0.018702	0.132861	-0.00851313	0.027738	0.767305	0.0250096	0.028669	0.384461
Household income	Household income	rs1455350	T	A	0.522546	0.0172341	0.00265961	9.2e-11	-0.0289994	0.018492	0.112791	-0.0119276	0.027983	0.67482	-0.0401222	0.028672	0.15649
Household income	Household income	rs2068428	C	T	0.760959	-0.0169724	0.00309515	4.2e-08	0.00673765	0.020606	0.750378	0.00430927	0.031926	0.896447	0.0423972	0.030509	0.197045
Household income	Household income	rs2332719	A	G	0.721083	0.0183042	0.00295323	5.7e-10	-0.00170255	0.01972	0.932411	0.000231027	0.03008	0.994047	-0.00151086	0.030048	0.961021
Household income	Household income	rs2362523	A	G	0.660074	-0.0158667	0.00279836	1.4e-08	-0.0131284	0.019065	0.4935	0.0111085	0.02868	0.709861	-0.0147398	0.029334	0.62037
Household income	Household income	rs2422859	T	G	0.528078	-0.0163711	0.00264718	6.2e-10	-0.00334241	0.017885	0.853844	-0.0102216	0.027494	0.71477	-0.00210678	0.02745	0.94033
Household income	Household income	rs2515919	A	G	0.630022	0.0159385	0.00273539	5.7e-09	0.0478151	0.017744	0.011695	0.0789999	0.026307	0.007017	0.024596	0.02767	0.399249
Household income	Household income	rs2820314	A	C	0.661843	0.0165601	0.00278855	2.9e-09	-0.0106135	0.019368	0.586892	0.00226356	0.029522	0.940772	-0.00618682	0.029679	0.838619
Household income	Household income	rs32940	T	C	0.299021	-0.0211431	0.00289645	2.9e-13	0.0128915	0.019944	0.520845	0.0416965	0.031681	0.183208	0.0167283	0.030617	0.589903
Household income	Household income	rs34473884	G	A	0.751023	-0.017225	0.00305604	1.7e-08	-0.010376	0.021792	0.637755	-0.00837582	0.033452	0.807074	-0.00232031	0.033349	0.946214
Household income	Household income	rs387780	T	C	0.325502	-0.0167299	0.00282732	3.3e-09	0.0248243	0.01906	0.189934	0.0302275	0.029391	0.302948	0.0156676	0.029049	0.594507
Household income	Household income	rs4115668	G	A	0.653055	0.0179965	0.00279169	1.1e-10	-0.051929	0.021527	0.012808	-0.0259182	0.032241	0.424095	-0.0686553	0.033371	0.032736
Household income	Household income	rs488786	C	T	0.835942	-0.0206878	0.00356762	6.7e-09	0.0402367	0.023726	0.111996	0.00779732	0.037918	0.844372	0.0464786	0.035733	0.231865
Household income	Household income	rs5754738	A	G	0.290449	0.0162464	0.00292038	2.7e-08	-0.0224685	0.019764	0.275966	-0.0561239	0.029246	0.078633	-0.00145205	0.030841	0.963632
Household income	Household income	rs589914	A	G	0.315224	-0.0156098	0.00285076	4.4e-08	0.0663035	0.020806	0.000843	0.0505039	0.031463	0.101346	0.0714161	0.032058	0.02026
Household income	Household income	rs6035877	A	C	0.530756	0.0145138	0.00265042	4.3e-08	-0.0335499	0.018561	0.066344	-0.0544882	0.029137	0.054761	-0.0454962	0.028871	0.108673
Household income	Household income	rs62183028	G	T	0.689438	0.0189832	0.00286114	3.2e-11	-0.0110072	0.019782	0.581147	0.015726	0.029618	0.612099	-0.0526171	0.031564	0.088196
Household income	Household income	rs6429636	G	T	0.280309	-0.0192858	0.00293518	5e-11	0.0102562	0.019818	0.608169	0.00833715	0.030034	0.785891	-0.0131937	0.029605	0.669576
Household income	Household income	rs6699397	A	G	0.630356	0.0190757	0.00274153	3.5e-12	-0.0229408	0.018813	0.22051	-0.0487702	0.029648	0.093165	-0.014179	0.028621	0.625268
Household income	Household income	rs6868457	T	C	0.521762	-0.0209797	0.0026601	3.1e-15	-0.00523328	0.017867	0.772356	-0.0131975	0.027817	0.640038	-0.0203887	0.027874	0.467619
Household income	Household income	rs73015322	G	T	0.923266	0.0271853	0.00495368	4.1e-08	-0.0579755	0.034006	0.080265	-0.032653	0.051003	0.529416	-0.099045	0.053369	0.051145
Household income	Household income	rs75413320	T	C	0.891839	0.0261129	0.00426829	9.5e-10	-0.0411112	0.031643	0.189149	-0.00158175	0.047118	0.974422	-0.0608232	0.049147	0.209583
Household income	Household income	rs7700107	A	C	0.861701	0.0228296	0.00382992	2.5e-09	-0.0652679	0.027962	0.015243	-0.0795789	0.042228	0.049828	-0.0284951	0.042014	0.503189
Household income	Household income	rs77126132	G	A	0.906711	-0.0267483	0.00457921	5.2e-09	0.0191176	0.029332	0.534947	0.0019499	0.045516	0.967423	0.0413982	0.043724	0.385834
Household income	Household income	rs784256	G	A	0.189066	0.0253813	0.00339684	7.9e-14	-0.0374641	0.022611	0.118998	-0.0465121	0.034161	0.209995	-0.0138697	0.035383	0.709288
Household income	Household income	rs7896518	A	G	0.571971	-0.014813	0.00270047	4.1e-08	0.000949451	0.018089	0.958928	-0.0166191	0.028062	0.55808	-0.0156755	0.028267	0.58384
Household income	Household income	rs9388490	C	T	0.560099	-0.015105	0.00266861	1.5e-08	0.0135017	0.017647	0.458377	0.0258533	0.026953	0.363258	-0.0159924	0.027938	0.571519
Household income	Household income	rs9556958	C	T	0.475938	0.0153409	0.0026641	8.5e-09	0.012062	0.017946	0.503882	0.0554186	0.028693	0.046976	0.0171639	0.027772	0.540736
Household income	Household income	rs9596313	G	A	0.494025	-0.0152867	0.00264763	7.8e-09	-0.00350714	0.017687	0.846054	-0.0157037	0.026784	0.574374	-0.018439	0.026827	0.511505
Household income	Household income	rs968050	C	T	0.516815	-0.0223829	0.00265073	3.1e-17	-0.00367026	0.017999	0.840633	-0.00919559	0.027781	0.745215	0.00491104	0.027304	0.861761
Townsend deprivation index	Townsend deprivation index	rs113345285	T	C	0.863126	-0.0163127	0.00295094	3.2e-08	-0.0530753	0.031738	0.087107	-0.0152413	0.048158	0.75949	-0.0243911	0.047392	0.614916
Townsend deprivation index	Townsend deprivation index	rs11855821	G	A	0.717179	0.0125981	0.00229259	3.9e-08	0.00743558	0.020947	0.730096	-0.00165862	0.032284	0.960241	0.032045	0.031331	0.337658
Townsend deprivation index	Townsend deprivation index	rs12133063	C	A	0.653292	-0.0146751	0.00213374	6.1e-12	-0.0131097	0.01888	0.489845	-0.0344063	0.029785	0.245395	0.00222948	0.028586	0.93972
Townsend deprivation index	Townsend deprivation index	rs1483246	T	C	0.444732	0.0121102	0.00204409	3.1e-09	0.026078	0.018388	0.152718	0.0571834	0.02899	0.042169	-0.00403212	0.027294	0.886149
Townsend deprivation index	Townsend deprivation index	rs1947083	G	A	0.358196	-0.0118662	0.0021105	1.9e-08	0.00824492	0.018675	0.662117	0.0112534	0.028611	0.699026	0.0204358	0.028896	0.482946
Townsend deprivation index	Townsend deprivation index	rs2403326	A	G	0.513774	-0.0115465	0.00202703	1.2e-08	0.0507145	0.017096	0.005626	0.0480575	0.026346	0.090844	0.0235225	0.027004	0.407908
Townsend deprivation index	Townsend deprivation index	rs253125	T	C	0.250498	-0.013174	0.0023432	1.9e-08	-0.0224471	0.020029	0.282939	-0.0170139	0.030454	0.594469	0.0199418	0.031882	0.536385
Townsend deprivation index	Townsend deprivation index	rs3865018	C	T	0.733698	0.0134594	0.00229086	4.2e-09	0.0265545	0.020598	0.218983	-0.0057743	0.032087	0.860839	0.0466043	0.031312	0.169281
Townsend deprivation index	Townsend deprivation index	rs4785187	G	A	0.776976	-0.0137996	0.00243703	1.5e-08	0.000196019	0.020953	0.992673	0.0163743	0.032071	0.626954	-0.0221215	0.032523	0.500655
Townsend deprivation index	Townsend deprivation index	rs56142341	G	C	0.937535	0.0258973	0.00443347	5.2e-09	0.000849361	0.041076	0.984178	0.110768	0.055763	0.095472	-0.0496555	0.064948	0.451011
Townsend deprivation index	Townsend deprivation index	rs62477310	T	C	0.513373	0.011872	0.00203538	5.4e-09	-0.00255872	0.018278	0.890341	0.0242077	0.027128	0.396975	-0.0180197	0.028354	0.529204
Townsend deprivation index	Townsend deprivation index	rs6931604	C	T	0.399002	0.0121903	0.00207309	4.1e-09	-0.00972009	0.018003	0.599549	0.00482534	0.028249	0.867469	-0.0170851	0.027382	0.550877
Townsend deprivation index	Townsend deprivation index	rs704067	G	A	0.546251	-0.0120267	0.0020424	3.9e-09	-0.0107965	0.018352	0.559204	-0.00641041	0.028077	0.823194	-0.0194055	0.028507	0.499782
Townsend deprivation index	Townsend deprivation index	rs7740440	G	A	0.512996	-0.011847	0.00203391	5.7e-09	-0.0303536	0.018341	0.093728	-0.00670547	0.027356	0.810215	-0.0555142	0.028816	0.047543
Townsend deprivation index	Townsend deprivation index	rs78257128	C	T	0.845838	0.0167416	0.00280676	2.4e-09	0.0111631	0.027669	0.698095	0.019863	0.042469	0.660863	-0.0365614	0.044046	0.409582
Townsend deprivation index	Townsend deprivation index	rs989532	A	G	0.646824	-0.0138559	0.00212756	7.4e-11	-0.020032	0.018946	0.289593	-0.00699647	0.028514	0.810201	-0.0208619	0.02916	0.477787
Townsend deprivation index	Townsend deprivation index	rs990706	C	T	0.828857	-0.0155869	0.00270141	7.9e-09	0.00145706	0.02266	0.949949	-0.0204524	0.035613	0.571494	0.00866241	0.034384	0.809425
Lifestyle
Smoking	Cigarettes smoked per day	rs12914385	T	C	0.3965	1.0235	0.0828	4.229e-35	0.301609	0.02451	5.75e-60	0.286163	0.037107	1.92e-23	0.299604	0.037745	2.3e-25
Physical activity	Accelerometer-based physical activity	rs564819152	A	G	0.68	0.03	0.005	NA	-0.0027173	0.018774	0.886692	-0.0280859	0.029469	0.340861	-0.00488505	0.028867	0.868763
Physical activity	Accelerometer-based physical activity	rs59499656	T	A	0.35	0.03	0.005	NA	-0.0200956	0.018392	0.293198	-0.034341	0.027888	0.247715	0.0163191	0.029143	0.580278
Physical activity	Accelerometer-based physical activity	rs6775319	A	T	0.27	0.03	0.005	NA	-0.024432	0.019085	0.220503	-0.0341123	0.028783	0.266277	-0.0479956	0.028479	0.119037
Physical activity	Accelerometer-based physical activity	rs6895232	T	A	0.66	0.03	0.005	NA	0.0186295	0.019446	0.356551	0.020709	0.029866	0.510122	0.00423696	0.030266	0.892436
Television viewing	Time spent watching television	rs10109061	A	G	0.556817	0.00896843	0.00161936	3.1e-08	0.0169763	0.018183	0.36749	-0.00189321	0.02844	0.948302	0.0265904	0.027609	0.362021
Television viewing	Time spent watching television	rs10189857	A	G	0.567676	-0.0146862	0.00160509	5.7e-20	-0.0332413	0.018576	0.069193	-0.0196909	0.028313	0.490312	-0.0257808	0.028402	0.364992
Television viewing	Time spent watching television	rs10269099	G	T	0.608766	-0.00914889	0.00163238	2.1e-08	-0.0173172	0.018495	0.349486	-0.0115322	0.028179	0.687257	-0.0344024	0.028886	0.230652
Television viewing	Time spent watching television	rs10739499	C	G	0.337434	0.00923636	0.00168493	4.2e-08	0.0314648	0.019411	0.10064	0.0174332	0.029462	0.558669	0.0188846	0.029514	0.526524
Television viewing	Time spent watching television	rs10765777	A	C	0.608247	0.0113034	0.00163611	4.9e-12	0.0622276	0.017491	0.001037	0.0783649	0.026466	0.007826	0.0697532	0.02685	0.018604
Television viewing	Time spent watching television	rs111901094	G	T	0.817836	-0.0127107	0.00209757	1.4e-09	0.0458324	0.025522	0.094909	0.0650528	0.038156	0.125287	0.0458544	0.038859	0.279414
Television viewing	Time spent watching television	rs11191129	C	T	0.577182	0.00984638	0.00160863	9.3e-10	-0.0303071	0.018679	0.100471	-0.0525858	0.029386	0.066655	0.00660174	0.027775	0.818395
Television viewing	Time spent watching television	rs11222919	T	G	0.824626	0.0122141	0.00210245	6.3e-09	0.0331101	0.02383	0.189682	0.0390205	0.036207	0.318402	0.0626566	0.03593	0.115079
Television viewing	Time spent watching television	rs11245482	T	C	0.614507	-0.0101886	0.00163627	4.8e-10	-0.0178989	0.018764	0.340356	-0.0198507	0.028818	0.494634	-0.0362866	0.029177	0.209912
Television viewing	Time spent watching television	rs114755463	G	A	0.83225	-0.0132589	0.00214815	6.7e-10	0.0432458	0.023242	0.082002	0.00242293	0.036858	0.949615	0.0510817	0.035565	0.188797
Television viewing	Time spent watching television	rs115608101	C	T	0.869601	0.0135365	0.00237086	1.1e-08	0.0641365	0.025914	0.023979	0.00391666	0.040579	0.926476	0.111365	0.038305	0.012789
Television viewing	Time spent watching television	rs11662211	C	T	0.494372	0.00944795	0.00159149	2.9e-09	0.00236379	0.019018	0.903122	-0.048613	0.030418	0.103172	0.0263532	0.028738	0.3859
Television viewing	Time spent watching television	rs11680095	C	T	0.407287	0.00918965	0.00163427	1.9e-08	0.00720895	0.018762	0.704021	0.0031909	0.02883	0.91408	0.00125721	0.028579	0.965842
Television viewing	Time spent watching television	rs11696187	C	T	0.839771	0.0135653	0.00217137	4.2e-10	-0.00457452	0.02367	0.849576	0.0338164	0.035226	0.371042	0.0146254	0.035367	0.694312
Television viewing	Time spent watching television	rs11700249	T	G	0.591205	-0.00943299	0.00162108	5.9e-09	0.0287401	0.018228	0.132646	0.036691	0.02758	0.212698	0.0183952	0.028069	0.53184
Television viewing	Time spent watching television	rs11714337	G	A	0.569906	0.00991351	0.00161126	7.6e-10	-0.00147591	0.01814	0.936174	-0.00555852	0.028053	0.846353	-0.0008946	0.027943	0.97513
Television viewing	Time spent watching television	rs11877758	T	G	0.687438	-0.0110747	0.0017236	1.3e-10	-0.0238357	0.019683	0.223705	-0.00378483	0.0297	0.901168	-0.0286273	0.030309	0.345355
Television viewing	Time spent watching television	rs11911112	A	C	0.634113	0.0107427	0.00165277	8e-11	-0.0271618	0.019581	0.161937	-0.0703159	0.030862	0.01758	0.0063944	0.029191	0.832613
Television viewing	Time spent watching television	rs12045585	G	A	0.868766	0.0150612	0.00240961	4.1e-10	-0.0340574	0.02882	0.234415	-0.0973935	0.046897	0.028375	0.00221144	0.042739	0.960562
Television viewing	Time spent watching television	rs12214364	T	G	0.584542	-0.00904588	0.00164514	3.8e-08	-0.0198752	0.020161	0.324134	-0.0433075	0.031714	0.166601	-0.018274	0.03105	0.561055
Television viewing	Time spent watching television	rs12553324	C	G	0.584842	0.0135646	0.00161525	4.5e-17	0.00714245	0.018525	0.70711	0.00541664	0.028577	0.854646	0.0124633	0.028318	0.672785
Television viewing	Time spent watching television	rs1291871	T	C	0.485915	-0.00916233	0.00159831	9.9e-09	0.00488505	0.017975	0.78846	0.0099632	0.027781	0.724583	-0.0084849	0.027229	0.763741
Television viewing	Time spent watching television	rs13014947	G	A	0.425278	-0.0106072	0.00162396	6.5e-11	-0.00797471	0.018285	0.670996	-0.0079102	0.027924	0.784679	0.0118851	0.028545	0.68213
Television viewing	Time spent watching television	rs13107325	C	T	0.924901	-0.0203199	0.00301818	1.7e-11	-0.0463357	0.035524	0.186716	-0.0240095	0.051285	0.64869	-0.0140627	0.052977	0.798589
Television viewing	Time spent watching television	rs1324491	G	A	0.869018	-0.0134128	0.00235749	1.3e-08	0.00814407	0.026583	0.767378	0.00986853	0.040216	0.81562	0.0328786	0.039164	0.435579
Television viewing	Time spent watching television	rs1727332	C	T	0.246449	-0.0131505	0.00184868	1.1e-12	-0.0110832	0.020871	0.607109	0.0260916	0.033011	0.432205	-0.0392243	0.031085	0.240188
Television viewing	Time spent watching television	rs17789218	T	C	0.756051	0.0109161	0.00184925	3.6e-09	0.0114149	0.021144	0.601375	-0.0172454	0.033022	0.607105	0.0130174	0.03265	0.703483
Television viewing	Time spent watching television	rs178203	T	C	0.250449	-0.012014	0.00183543	5.9e-11	-0.00419278	0.020686	0.843272	0.00988993	0.031815	0.761012	0.00731716	0.032289	0.825048
Television viewing	Time spent watching television	rs180396	C	T	0.253343	-0.0100502	0.00183468	4.3e-08	-0.00147208	0.02027	0.943316	0.0181905	0.031553	0.569326	0.0425967	0.032428	0.183982
Television viewing	Time spent watching television	rs1826510	G	A	0.171502	0.0127337	0.00226447	1.9e-08	-0.00534627	0.023022	0.821428	0.0716227	0.03809	0.051321	-0.0640256	0.033226	0.081175
Television viewing	Time spent watching television	rs184332798	G	A	0.973887	0.0277737	0.00500326	2.8e-08	0.0122032	0.052507	0.827882	0.049497	0.074485	0.5602	-0.0238864	0.081361	0.782072
Television viewing	Time spent watching television	rs1993092	T	C	0.610343	0.00951741	0.00163099	5.4e-09	-0.0144422	0.018388	0.433877	0.0061388	0.027565	0.829557	-0.00507013	0.027741	0.858164
Television viewing	Time spent watching television	rs2073869	C	T	0.833387	0.0138006	0.00213942	1.1e-10	0.00346399	0.022536	0.880932	-0.0265806	0.035757	0.461104	-0.0291927	0.034951	0.40595
Television viewing	Time spent watching television	rs2106164	T	C	0.468269	0.00938934	0.00159824	4.2e-09	0.0240915	0.018659	0.193961	-0.0228849	0.027238	0.424554	0.039784	0.028937	0.164125
Television viewing	Time spent watching television	rs2185490	A	C	0.382346	-0.00937259	0.0016448	1.2e-08	0.00703519	0.018522	0.707236	0.00842243	0.028289	0.770366	0.013083	0.02865	0.652936
Television viewing	Time spent watching television	rs2240857	T	G	0.858986	-0.0159314	0.00230213	4.5e-12	-0.0386696	0.026543	0.139907	-0.0452123	0.041672	0.275587	-0.0797202	0.041644	0.046165
Television viewing	Time spent watching television	rs2283	A	G	0.660723	0.00926961	0.00167594	3.2e-08	0.0197814	0.018607	0.306403	-0.00956907	0.029075	0.746851	0.0279922	0.028303	0.350297
Television viewing	Time spent watching television	rs2352984	T	C	0.569057	-0.0197571	0.00160408	7.4e-35	-0.0214571	0.01841	0.242136	-0.031674	0.028505	0.264569	0.00176656	0.027664	0.950538
Television viewing	Time spent watching television	rs2479968	A	G	0.94888	-0.0205886	0.00370246	2.7e-08	-0.0843761	0.047291	0.063274	-0.0960145	0.074269	0.184569	-0.0842272	0.071774	0.233173
Television viewing	Time spent watching television	rs249960	A	G	0.817881	0.0118041	0.00206636	1.1e-08	-0.0200604	0.023421	0.393069	-0.0405525	0.036685	0.266563	0.00295336	0.035003	0.935262
Television viewing	Time spent watching television	rs262890	A	G	0.701011	-0.0132392	0.00173776	2.6e-14	-0.0386244	0.020267	0.052059	-0.0268941	0.03114	0.389476	-0.0799759	0.032142	0.00891
Television viewing	Time spent watching television	rs263771	C	A	0.766548	-0.0120137	0.0018854	1.9e-10	-0.0333274	0.022621	0.136126	-0.0204358	0.034831	0.562909	-0.0450145	0.034977	0.193029
Television viewing	Time spent watching television	rs2646351	G	A	0.547084	-0.00891407	0.0015984	2.4e-08	-0.0190749	0.018343	0.29782	-0.0249238	0.028237	0.378711	-0.0165562	0.028223	0.561906
Television viewing	Time spent watching television	rs2678662	T	G	0.391663	-0.0111458	0.00163238	8.6e-12	-0.0184644	0.017749	0.315815	-0.0863022	0.025529	0.002574	0.00114934	0.027805	0.967896
Television viewing	Time spent watching television	rs2725371	A	G	0.304348	0.0132649	0.00173462	2.1e-14	0.0221127	0.019826	0.263346	-0.0122305	0.029274	0.688715	0.018965	0.030223	0.534793
Television viewing	Time spent watching television	rs2785820	A	C	0.260994	-0.0119671	0.00181076	3.9e-11	0.0189523	0.020757	0.361841	0.0360956	0.031997	0.256845	0.0517667	0.032741	0.106559
Television viewing	Time spent watching television	rs2906604	T	C	0.502663	-0.0104012	0.00158628	5.5e-11	-0.0354955	0.018386	0.049391	-0.0364756	0.028284	0.193077	-0.0572457	0.028909	0.041346
Television viewing	Time spent watching television	rs3138499	A	C	0.481817	-0.0109638	0.00160508	8.5e-12	-0.0255342	0.017149	0.153786	-0.0550266	0.025586	0.047597	0.00663295	0.027266	0.811621
Television viewing	Time spent watching television	rs34094119	A	G	0.474995	-0.00908177	0.00159595	1.3e-08	0.012138	0.018084	0.50451	-0.0311048	0.026511	0.268454	0.0186922	0.027922	0.506977
Television viewing	Time spent watching television	rs34811474	G	A	0.769309	0.0131563	0.00188722	3.1e-12	0.0424431	0.026478	0.13507	-0.0132202	0.043037	0.765607	0.0654488	0.039635	0.138429
Television viewing	Time spent watching television	rs35797019	A	G	0.607665	0.00921437	0.00162787	1.5e-08	0.00395581	0.018263	0.832208	0.0191747	0.027653	0.508452	0.0125666	0.02772	0.663402
Television viewing	Time spent watching television	rs362312	T	C	0.575832	0.00952438	0.00161239	3.5e-09	0.0280909	0.018103	0.138585	0.0161985	0.028071	0.581142	0.0173751	0.028117	0.555114
Television viewing	Time spent watching television	rs3754970	T	C	0.497078	-0.00970162	0.00159865	1.3e-09	0.00969188	0.018051	0.594321	0.0509877	0.029027	0.072186	-0.0359153	0.026432	0.202162
Television viewing	Time spent watching television	rs3810496	T	C	0.38381	-0.00937122	0.00164426	1.2e-08	-0.00664402	0.019174	0.735606	0.0338767	0.030712	0.268045	-0.0329675	0.02858	0.278584
Television viewing	Time spent watching television	rs4076457	C	T	0.743054	0.0100378	0.00182359	3.7e-08	0.00695312	0.020957	0.746992	-0.0027542	0.032268	0.933937	0.0331618	0.031316	0.321404
Television viewing	Time spent watching television	rs4110177	G	A	0.632719	-0.00942719	0.00165683	1.3e-08	-0.0298937	0.019248	0.116233	0.00123476	0.028563	0.966533	-0.0560334	0.03026	0.057053
Television viewing	Time spent watching television	rs4303732	T	C	0.59838	0.0107277	0.00162133	3.7e-11	-0.000415913	0.018075	0.981949	0.0502843	0.026551	0.079911	-0.0405852	0.028871	0.154472
Television viewing	Time spent watching television	rs4339469	T	G	0.37079	-0.0125288	0.00164709	2.8e-14	0.0262407	0.019393	0.1728	0.0275646	0.029644	0.353108	0.00474274	0.029361	0.874745
Television viewing	Time spent watching television	rs4469687	A	G	0.516064	-0.00879878	0.00159006	3.1e-08	-0.0203094	0.01821	0.263504	-0.047659	0.028656	0.089663	-0.0437097	0.028629	0.120713
Television viewing	Time spent watching television	rs4567133	C	A	0.189644	0.0130235	0.00203837	1.7e-10	0.0198889	0.023178	0.392171	0.0305166	0.036178	0.401254	0.0340429	0.035538	0.338382
Television viewing	Time spent watching television	rs4747438	C	T	0.323488	0.0118194	0.00170328	3.9e-12	0.00102448	0.01969	0.95925	0.00724966	0.030401	0.81574	0.00571563	0.030229	0.853613
Television viewing	Time spent watching television	rs4788616	T	G	0.608935	0.0101834	0.00163103	4.3e-10	-0.00307826	0.018256	0.868062	0.0225187	0.027281	0.432593	-0.0380171	0.028901	0.183895
Television viewing	Time spent watching television	rs4847408	G	C	0.350627	0.010396	0.00166324	4.1e-10	-0.0255004	0.018235	0.180844	-0.00703066	0.028518	0.811978	-0.0226066	0.028101	0.444798
Television viewing	Time spent watching television	rs494566	C	T	0.667914	-0.0101656	0.00169592	2e-09	-0.0164824	0.019862	0.408029	-0.023863	0.030621	0.438636	-0.00994835	0.030307	0.747693
Television viewing	Time spent watching television	rs57555420	C	T	0.718314	-0.0101749	0.00177238	9.4e-09	0.00497737	0.020777	0.815382	0.0282411	0.031239	0.394823	-0.0316421	0.033232	0.341371
Television viewing	Time spent watching television	rs6102912	T	C	0.58997	0.0109087	0.00161539	1.4e-11	-0.00308324	0.018012	0.866056	0.00314996	0.027362	0.911071	-0.0137619	0.027911	0.626778
Television viewing	Time spent watching television	rs6125907	C	A	0.907967	-0.0161817	0.0027597	4.5e-09	0.00807552	0.03083	0.801169	0.0354034	0.045404	0.473158	-0.0606745	0.04938	0.21304
Television viewing	Time spent watching television	rs61864793	T	C	0.748305	0.0111416	0.00183429	1.2e-09	0.00494722	0.02061	0.815016	-0.00148789	0.031602	0.96354	0.0546104	0.030384	0.099416
Television viewing	Time spent watching television	rs62145951	T	C	0.736947	0.0120253	0.00180403	2.6e-11	0.0156265	0.020322	0.458342	0.0204497	0.030979	0.531003	0.0237078	0.030878	0.467659
Television viewing	Time spent watching television	rs62199883	C	A	0.51388	-0.0138426	0.00159028	3.2e-18	0.00509898	0.017942	0.781235	0.00809871	0.027457	0.775982	0.00875219	0.027437	0.758422
Television viewing	Time spent watching television	rs6493583	C	G	0.862275	-0.0133615	0.00232818	9.5e-09	0.0752646	0.025258	0.007175	0.0177028	0.041146	0.685427	0.0626502	0.039339	0.151675
Television viewing	Time spent watching television	rs6511708	T	C	0.335204	0.0120822	0.00168508	7.5e-13	-0.040445	0.018237	0.036641	-0.0308108	0.028033	0.300545	0.0028639	0.029309	0.924162
Television viewing	Time spent watching television	rs68056254	G	T	0.849126	-0.0134953	0.00222488	1.3e-09	-0.00990776	0.025077	0.697117	-0.0225919	0.038683	0.565356	-0.0269544	0.038892	0.493202
Television viewing	Time spent watching television	rs6814554	G	A	0.52564	-0.0135276	0.00159621	2.4e-17	-0.0103235	0.018212	0.57376	-0.0195742	0.02808	0.489275	0.0283686	0.026685	0.314744
Television viewing	Time spent watching television	rs6850494	A	C	0.613984	-0.00966003	0.00163429	3.4e-09	-0.0274722	0.019037	0.145317	-0.041425	0.029672	0.157292	-0.0141465	0.02891	0.6296
Television viewing	Time spent watching television	rs6895658	T	C	0.806761	0.0129815	0.0020131	1.1e-10	0.0308995	0.021842	0.179857	0.0786234	0.031945	0.028033	0.00860189	0.034031	0.808711
Television viewing	Time spent watching television	rs6994132	T	C	0.420764	0.00996299	0.00161092	6.2e-10	-0.00372694	0.018209	0.841272	-0.0236331	0.027453	0.413707	-0.0312523	0.027373	0.282062
Television viewing	Time spent watching television	rs7089973	C	A	0.619733	-0.00929464	0.00164586	1.6e-08	-0.0196869	0.019202	0.304765	-0.0115995	0.029319	0.697455	-0.045198	0.03017	0.127836
Television viewing	Time spent watching television	rs71658797	T	A	0.878865	-0.0157577	0.0024403	1.1e-10	-0.126413	0.033302	2.92e-05	-0.167176	0.053651	0.00044	-0.175599	0.053624	0.000194
Television viewing	Time spent watching television	rs7184800	G	A	0.697158	0.0134542	0.00173008	7.4e-15	-0.00680777	0.019671	0.732577	-0.00958096	0.029977	0.754131	-0.0137658	0.030336	0.655303
Television viewing	Time spent watching television	rs72673939	G	C	0.816949	-0.0121001	0.00205835	4.1e-09	0.000382073	0.022457	0.986731	0.0383552	0.033558	0.288259	0.00632395	0.034019	0.858349
Television viewing	Time spent watching television	rs73571431	C	T	0.890231	-0.0158383	0.00255272	5.5e-10	-0.0109597	0.028122	0.701602	-0.0193888	0.044088	0.66786	0.00365969	0.041539	0.93293
Television viewing	Time spent watching television	rs73946726	C	A	0.97976	-0.0319589	0.00570793	2.2e-08	0.00446094	0.062956	0.947304	-0.203277	0.107975	0.035617	0.0716829	0.091316	0.510587
Television viewing	Time spent watching television	rs749056	T	G	0.695694	0.0100199	0.00173165	7.2e-09	-0.0141583	0.019533	0.470805	0.0407928	0.028713	0.18564	-0.0377562	0.030569	0.213014
Television viewing	Time spent watching television	rs749671	G	A	0.628195	0.0110813	0.00164483	1.6e-11	0.0299068	0.018008	0.113572	0.00476735	0.028153	0.869867	0.0633723	0.026783	0.030935
Television viewing	Time spent watching television	rs7539775	G	A	0.256581	-0.00996891	0.00181991	4.3e-08	-0.0343027	0.019229	0.091043	-0.0794416	0.028288	0.011918	-0.0483156	0.029191	0.126191
Television viewing	Time spent watching television	rs75499503	C	T	0.780317	0.0184284	0.00194834	3.1e-21	0.0499658	0.020576	0.023803	0.0393606	0.031831	0.250198	0.0766262	0.030628	0.025025
Television viewing	Time spent watching television	rs75641275	A	C	0.85667	-0.0154331	0.0022696	1e-11	-0.00152783	0.024469	0.951315	0.00739226	0.037815	0.851869	-0.0354289	0.038483	0.358246
Television viewing	Time spent watching television	rs7708324	A	G	0.622768	0.00988735	0.00163872	1.6e-09	-0.00275021	0.018456	0.883357	-0.00177043	0.028317	0.951437	-0.0085196	0.028541	0.769813
Television viewing	Time spent watching television	rs77273138	T	A	0.954588	-0.0234767	0.00383992	9.7e-10	-0.00155479	0.042983	0.972317	0.0225964	0.065125	0.75159	-0.0477353	0.067472	0.487542
Television viewing	Time spent watching television	rs7798292	G	A	0.56548	0.00972203	0.00160341	1.3e-09	-0.0226916	0.018392	0.215061	-0.0377591	0.02863	0.182752	-0.0220462	0.02823	0.437438
Television viewing	Time spent watching television	rs78227853	C	T	0.975213	0.0283605	0.00513927	3.4e-08	0.0644799	0.051592	0.268116	0.0653303	0.075733	0.45796	0.134937	0.074079	0.145557
Television viewing	Time spent watching television	rs7899206	T	G	0.507618	0.00977557	0.00161031	1.3e-09	0.0125383	0.0191	0.524872	0.00924359	0.029382	0.762237	0.0452756	0.028401	0.139187
Television viewing	Time spent watching television	rs7921305	G	A	0.747455	0.0114732	0.00183116	3.7e-10	-0.00456855	0.02292	0.844818	0.00226356	0.035117	0.9505	-0.00347496	0.035452	0.924359
Television viewing	Time spent watching television	rs79373894	T	C	0.965614	0.0287273	0.00444001	9.8e-11	-0.0902446	0.067857	0.172183	-0.0844082	0.0964	0.385741	-0.0879193	0.105685	0.412688
Television viewing	Time spent watching television	rs801733	A	C	0.642312	0.0124933	0.00165881	5e-14	-0.0100691	0.018965	0.59864	-0.0416524	0.029752	0.156082	0.0124492	0.028365	0.673678
Television viewing	Time spent watching television	rs814197	T	G	0.533184	0.0106837	0.00159355	2e-11	-0.0171127	0.01812	0.34524	0.0136548	0.02692	0.626373	-0.0236491	0.028043	0.400841
Television viewing	Time spent watching television	rs872169	C	G	0.794324	-0.0113462	0.00196818	8.2e-09	-0.0144304	0.02309	0.535397	-0.0154166	0.035089	0.666554	0.0180805	0.034542	0.619835
Television viewing	Time spent watching television	rs883027	G	C	0.580305	-0.00967893	0.00161279	2e-09	-0.0251101	0.018892	0.180832	-0.013009	0.02873	0.655727	-0.0428229	0.029243	0.137243
Television viewing	Time spent watching television	rs898751	C	T	0.506607	-0.0100214	0.00159121	3e-10	-0.0345463	0.018555	0.058339	-0.00630508	0.027825	0.824476	-0.0591779	0.029326	0.037325
Television viewing	Time spent watching television	rs9300594	A	G	0.746418	-0.0112022	0.0018292	9.1e-10	-0.0271802	0.021241	0.197719	0.0142419	0.031891	0.670018	-0.0534517	0.033277	0.100685
Television viewing	Time spent watching television	rs9326862	A	T	0.469248	0.00923038	0.0015925	6.8e-09	-0.00622031	0.017808	0.733093	-0.0449744	0.026241	0.110924	0.0244858	0.028159	0.386001
Television viewing	Time spent watching television	rs9471333	C	T	0.447741	0.0104272	0.00159773	6.7e-11	0.00693986	0.018041	0.703581	0.00717321	0.027625	0.799162	0.0046661	0.027499	0.868247
Television viewing	Time spent watching television	rs9834970	T	C	0.502196	0.0089082	0.00158744	2e-08	-0.0221107	0.018226	0.223016	-0.0333613	0.02808	0.231921	-0.00637265	0.027363	0.819565
Television viewing	Time spent watching television	rs9867121	C	A	0.815853	0.0116984	0.00206031	1.4e-08	-0.0144304	0.024117	0.553336	-0.0220335	0.036822	0.555303	-0.0170066	0.037209	0.654163
Television viewing	Time spent watching television	rs9867437	A	C	0.539629	0.0103044	0.00160214	1.3e-10	-0.00316	0.017841	0.861382	-0.000366933	0.027267	0.989547	-0.0145368	0.027652	0.603758
Television viewing	Time spent watching television	rs9880023	G	T	0.443573	-0.00964695	0.00160796	2e-09	-0.00574447	0.01809	0.756499	-0.00239787	0.027865	0.933445	-0.019763	0.0275	0.493323
Television viewing	Time spent watching television	rs996234	G	A	0.483658	0.0105421	0.00164809	1.6e-10	0.0203015	0.018083	0.260289	0.0381836	0.02833	0.173012	0.0442599	0.028467	0.113787
Time spent sedentary	Sedentary behaviours	rs1858242	A	G	0.259	0.031	0.005	2.82316e-10	0.00567487	0.020556	0.785594	-0.0133426	0.030881	0.679532	0.0103997	0.031793	0.748803
Time spent sedentary	Sedentary behaviours	rs25981	G	C	0.531	0.028	0.005	1.07176e-08	-0.00184629	0.017973	0.919465	-0.00710172	0.027717	0.801792	0.028094	0.026822	0.321857
Time spent sedentary	Sedentary behaviours	rs26579	G	C	0.415	0.028	0.005	1.07176e-08	-0.00688767	0.017921	0.707732	-0.0156519	0.027195	0.581571	-0.00446294	0.027586	0.875513
Time spent sedentary	Sedentary behaviours	rs34858520	A	G	0.558	0.028	0.005	1.07176e-08	-0.00215567	0.018874	0.910523	-0.0283746	0.029599	0.337974	-0.00264749	0.028997	0.929121
Dietary
Cereals	Bowls of cereal per week	rs10838574	A	G	0.64314	-0.0132873	0.00219067	1.8e-09	0.00841549	0.018717	0.656254	-0.0189851	0.027831	0.515365	0.0109479	0.028702	0.707828
Cereals	Bowls of cereal per week	rs11084734	C	T	0.305394	0.0142303	0.00229221	3.9e-10	-0.0114166	0.019635	0.564036	-0.0264442	0.030436	0.386515	0.00233272	0.029715	0.939398
Cereals	Bowls of cereal per week	rs11097340	C	T	0.398811	0.0129873	0.00213759	9.6e-10	0.0105414	0.017942	0.568024	0.00564792	0.02754	0.842775	0.0134267	0.027546	0.640054
Cereals	Bowls of cereal per week	rs11660658	T	C	0.299773	-0.0161364	0.00230382	2.9e-12	-0.0249199	0.020026	0.210853	-0.0239987	0.030814	0.438933	-0.0385185	0.031021	0.210431
Cereals	Bowls of cereal per week	rs12318581	G	C	0.2637	-0.0134463	0.00238203	1.5e-08	-0.0186295	0.01993	0.368598	-0.0424233	0.030016	0.189282	-0.0409262	0.029975	0.204046
Cereals	Bowls of cereal per week	rs1463825	A	G	0.544011	-0.0123378	0.00211866	6.3e-09	-0.0110802	0.017614	0.541082	-0.0215506	0.026727	0.442611	-0.0183004	0.026862	0.515183
Cereals	Bowls of cereal per week	rs2519093	C	T	0.184622	0.0154846	0.00270861	8.6e-09	0.0159912	0.022182	0.487887	0.0135139	0.033829	0.703424	0.0210929	0.033548	0.552066
Cereals	Bowls of cereal per week	rs2582404	C	T	0.744493	-0.0138947	0.00241328	1e-08	0.0248721	0.02138	0.242749	0.0130732	0.032416	0.692379	0.0701658	0.034226	0.033226
Cereals	Bowls of cereal per week	rs2799849	C	T	0.67823	0.0138431	0.00224331	7.1e-10	-0.0185795	0.01889	0.343559	-0.00413755	0.029148	0.890798	-0.0519461	0.027979	0.087049
Cereals	Bowls of cereal per week	rs491711	A	C	0.311729	-0.0147885	0.00227568	7.8e-11	0.0156651	0.019332	0.434043	0.0330936	0.028891	0.282179	0.0291137	0.029311	0.349288
Cereals	Bowls of cereal per week	rs57590313	C	A	0.192791	-0.0151793	0.00273422	2.8e-08	0.000523137	0.024149	0.983128	0.0513017	0.035142	0.181547	-0.0532715	0.038711	0.161931
Cereals	Bowls of cereal per week	rs838133	A	G	0.54892	0.0240289	0.0021731	9.4e-29	-0.0228102	0.017696	0.215917	0.0228607	0.028185	0.419536	-0.065357	0.025861	0.021317
Cereals	Bowls of cereal per week	rs9488822	A	T	0.368134	0.0133445	0.00218657	8.9e-10	0.0378919	0.019565	0.048378	0.0202319	0.029313	0.493805	0.0226456	0.029575	0.446763
Cereals	Bowls of cereal per week	rs9959497	G	A	0.156029	0.028065	0.0029038	6.3e-22	0.00917799	0.024706	0.719583	0.0525636	0.036468	0.18837	0.00918505	0.037601	0.815813
Vegetables	Tablespoons of cooked vegetables per day	rs10020708	C	A	0.494521	0.0119677	0.00211707	2.1e-08	0.0148265	0.017995	0.411287	0.0171403	0.027718	0.540481	0.0605757	0.029011	0.030911
Vegetables	Tablespoons of cooked vegetables per day	rs113993820	G	T	0.019292	0.042181	0.00773388	4.9e-08	0.0872249	0.058272	0.198967	0.03326	0.09106	0.749273	0.136628	0.082853	0.193598
Vegetables	Tablespoons of cooked vegetables per day	rs1982350	A	G	0.632885	-0.0156373	0.00220674	1e-12	-0.0165939	0.018222	0.379224	-0.0175196	0.027912	0.548896	-0.0407845	0.027155	0.16104
Vegetables	Tablespoons of cooked vegetables per day	rs565044	C	A	0.369643	0.0121618	0.00219245	2.9e-08	-0.00268639	0.019221	0.890632	-0.00801678	0.029604	0.790979	-0.0202221	0.029962	0.503701
Vegetables	Tablespoons of cooked vegetables per day	rs6420335	C	G	0.532347	0.0115349	0.00211396	4.2e-08	0.0192358	0.017301	0.283865	0.0153756	0.026706	0.581137	0.0444212	0.02595	0.111043
Vegetables	Tablespoons of cooked vegetables per day	rs6975898	T	G	0.624612	0.0121186	0.00219618	2.8e-08	0.00909452	0.018579	0.627684	-0.0211613	0.027794	0.468778	0.0328379	0.029195	0.258527
Vegetables	Tablespoons of cooked vegetables per day	rs78873660	T	C	0.315385	-0.0149392	0.00226844	3.7e-11	0.0583391	0.018161	0.002962	0.0790605	0.027	0.008625	0.0363964	0.028355	0.229451
Vegetables	Tablespoons of raw vegetables per day	rs12616030	G	A	0.241967	-0.0134532	0.00246595	5e-08	-0.0106857	0.020205	0.600291	0.021335	0.030072	0.500735	-0.0300519	0.031506	0.340485
Vegetables	Tablespoons of raw vegetables per day	rs13267577	C	T	0.381361	0.0136923	0.00218862	3.7e-10	0.0109204	0.018421	0.5649	0.0250809	0.027971	0.395516	0.000554154	0.028685	0.985022
Vegetables	Tablespoons of raw vegetables per day	rs1437761	T	C	0.249329	0.0153458	0.00244084	4.2e-10	8.00003e-06	0.020912	0.9997	0.0370064	0.030486	0.25713	-0.0117784	0.032455	0.722199
Vegetables	Tablespoons of raw vegetables per day	rs199865757	C	T	0.299161	0.0198085	0.00230477	1.2e-17	0.00458349	0.019603	0.819465	-0.00279409	0.030165	0.928165	-0.0436091	0.031456	0.160017
Vegetables	Tablespoons of raw vegetables per day	rs2328887	T	C	0.898916	-0.0210134	0.00349867	2.3e-09	0.114751	0.034733	0.000331	0.0316857	0.049819	0.532035	0.137352	0.05471	0.006096
Vegetables	Tablespoons of raw vegetables per day	rs3828120	T	A	0.327739	-0.0134438	0.00224358	2.1e-09	-0.0122214	0.018665	0.525584	-0.00983824	0.028718	0.741795	-2.60003e-05	0.028787	0.999309
Vegetables	Tablespoons of raw vegetables per day	rs56336506	C	G	0.202649	-0.0186673	0.00266769	2.8e-12	-0.00658161	0.029835	0.831597	-0.0173069	0.045028	0.718464	-0.0293382	0.044149	0.537837
Vegetables	Tablespoons of raw vegetables per day	rs7619139	T	A	0.589095	-0.020705	0.00214685	7e-22	-0.0273739	0.019008	0.146188	-0.0424808	0.029493	0.144047	-0.016143	0.028932	0.581622
Vegetables	Tablespoons of raw vegetables per day	rs9323534	C	T	0.433094	0.0132991	0.00212977	4.1e-10	-0.00835302	0.018226	0.649892	0.0310088	0.026929	0.2776	-0.0277309	0.028659	0.333335
Fruit	Pieces of dried fruit per day	rs117871274	G	A	0.028841	0.0344915	0.00630933	3.4e-08	0.0343513	0.065198	0.635071	0.0794524	0.089392	0.459108	0.00688263	0.101438	0.951825
Fruit	Pieces of dried fruit per day	rs12172847	G	A	0.322313	-0.0131764	0.00225589	5e-09	-0.00668163	0.019138	0.730201	-0.0473739	0.030518	0.113938	0.0254183	0.028516	0.398766
Fruit	Pieces of dried fruit per day	rs1400075	C	T	0.810805	-0.0149288	0.00271416	3.6e-08	0.0351779	0.023495	0.129486	0.0530847	0.03662	0.139925	0.064881	0.037132	0.071854
Fruit	Pieces of dried fruit per day	rs2275998	T	C	0.185372	-0.0191083	0.00270973	2.2e-12	-0.00233228	0.023063	0.921063	-0.0147349	0.035826	0.687124	0.0182393	0.034611	0.617543
Fruit	Pieces of dried fruit per day	rs2299098	G	C	0.196158	-0.0148451	0.00266355	2.4e-08	0.00262954	0.023401	0.912331	-0.030518	0.034947	0.414079	0.0172425	0.036497	0.642982
Fruit	Pieces of dried fruit per day	rs3764002	C	T	0.261886	-0.0147653	0.00239431	7.8e-10	-0.00265846	0.019759	0.89473	-0.0111071	0.030852	0.724072	0.0336013	0.029081	0.27834
Fruit	Pieces of dried fruit per day	rs62084586	T	C	0.166638	-0.0170314	0.00284608	2e-09	-0.0234294	0.024283	0.334737	-0.00847697	0.037115	0.824361	-0.0943015	0.039531	0.011496
Fruit	Pieces of dried fruit per day	rs6765212	C	T	0.271259	-0.014089	0.00237688	2.5e-09	0.0208938	0.019393	0.300882	0.0299264	0.029484	0.339326	-0.0111041	0.030424	0.720312
Fruit	Pieces of dried fruit per day	rs7755574	G	T	0.281715	0.0136102	0.00234403	5.5e-09	-0.0029985	0.019559	0.880093	0.0408397	0.02878	0.186202	-0.0059433	0.029882	0.846008
Fruit	Pieces of dried fruit per day	rs9870604	C	G	0.404042	-0.0130029	0.00216695	2.2e-09	-0.0355298	0.017718	0.057417	-0.0084385	0.027977	0.771239	-0.0494918	0.026789	0.087395
Fruit	Pieces of fresh fruit per day	rs10128597	G	A	0.275095	-0.0151747	0.00235557	2e-10	0.00154119	0.019659	0.938811	0.0246749	0.029348	0.426124	0.000584171	0.030088	0.984967
Fruit	Pieces of fresh fruit per day	rs10163879	G	A	0.579713	-0.0179807	0.00213579	4.1e-17	0.00782133	0.018212	0.67076	0.0298704	0.028451	0.292696	-0.007492	0.027494	0.792513
Fruit	Pieces of fresh fruit per day	rs10192394	C	T	0.52995	0.0134182	0.00210142	1.9e-10	-0.00934553	0.019192	0.636091	0.013088	0.030131	0.669294	-0.00817634	0.02969	0.790969
Fruit	Pieces of fresh fruit per day	rs10249294	G	A	0.373309	-0.0367825	0.00215984	5.7e-65	-0.0396793	0.019707	0.039824	-0.0640137	0.030882	0.03185	-0.0159314	0.029533	0.594508
Fruit	Pieces of fresh fruit per day	rs10504754	G	A	0.348289	-0.0121935	0.00219771	2.3e-08	-0.00605662	0.018436	0.745521	-0.0396697	0.029225	0.169709	0.00210622	0.027938	0.941661
Fruit	Pieces of fresh fruit per day	rs10828266	A	G	0.716202	-0.0258864	0.00232405	1.3e-28	0.0210724	0.019974	0.29065	0.0454455	0.031418	0.141898	0.0310257	0.030913	0.315089
Fruit	Pieces of fresh fruit per day	rs11032362	G	A	0.090853	-0.0237924	0.00363423	3.2e-11	-0.00683161	0.030344	0.825935	-0.0442762	0.046715	0.343811	0.017885	0.045593	0.71324
Fruit	Pieces of fresh fruit per day	rs113162707	A	T	0.41644	0.012116	0.00212694	2e-08	0.0215619	0.025195	0.393582	0.0441633	0.039511	0.26084	0.0628321	0.040411	0.111088
Fruit	Pieces of fresh fruit per day	rs1148672	G	A	0.63059	0.0131084	0.00217512	1.3e-09	0.00139303	0.018411	0.940667	0.0324662	0.028885	0.258896	0.00980577	0.028437	0.734966
Fruit	Pieces of fresh fruit per day	rs115067791	G	A	0.057493	-0.0273261	0.00452142	1.5e-09	0.00656047	0.039282	0.873334	0.00314394	0.05874	0.959939	-0.063003	0.063596	0.321144
Fruit	Pieces of fresh fruit per day	rs115540638	A	T	0.218153	0.0181221	0.00253205	1.5e-12	-0.0120625	0.023237	0.61641	-0.0362875	0.034897	0.333635	-0.00334258	0.035872	0.928617
Fruit	Pieces of fresh fruit per day	rs12536253	G	C	0.24896	0.0151918	0.00242356	3.2e-10	0.0117724	0.022061	0.597281	-0.0144245	0.032589	0.673058	0.0333342	0.034592	0.335392
Fruit	Pieces of fresh fruit per day	rs12784301	A	G	0.286989	-0.0141457	0.00230953	8.7e-10	0.00625351	0.01959	0.755756	-0.0286895	0.030915	0.354115	0.0124633	0.029877	0.689429
Fruit	Pieces of fresh fruit per day	rs12885598	G	A	0.597079	-0.0131298	0.00213442	1.5e-09	-0.00159127	0.018091	0.931258	-0.0306035	0.026937	0.283869	-0.0161304	0.027358	0.572629
Fruit	Pieces of fresh fruit per day	rs13069655	G	C	0.504896	-0.0152208	0.00209935	3.9e-13	-0.0140077	0.017568	0.439847	-0.0291837	0.026429	0.296636	-0.0130852	0.026994	0.641599
Fruit	Pieces of fresh fruit per day	rs13259242	T	G	0.477837	0.0143335	0.0020978	1.2e-11	-0.00110239	0.017736	0.95123	-0.0497221	0.028649	0.075928	0.0123682	0.026935	0.659011
Fruit	Pieces of fresh fruit per day	rs2370982	C	T	0.215257	-0.0216357	0.00256334	2.7e-17	0.0422866	0.020829	0.056868	0.00493415	0.033432	0.887078	0.0968579	0.030115	0.004766
Fruit	Pieces of fresh fruit per day	rs2425836	A	G	0.415847	-0.0119616	0.00212513	1.6e-08	-0.0190072	0.018584	0.305983	-0.00263852	0.027909	0.926548	-0.0119424	0.028309	0.678088
Fruit	Pieces of fresh fruit per day	rs2432801	G	A	0.276483	0.0130398	0.00233795	1.6e-08	-0.0303527	0.021107	0.14637	-0.0243374	0.032223	0.453392	-0.00577529	0.031734	0.859229
Fruit	Pieces of fresh fruit per day	rs2504671	C	A	0.23427	-0.0255358	0.00247341	5.4e-25	0.0152253	0.020383	0.471148	0.0252122	0.030592	0.436188	0.0138495	0.031134	0.670866
Fruit	Pieces of fresh fruit per day	rs2790688	C	T	0.154209	-0.0209061	0.00289759	2.3e-13	-0.0190023	0.026426	0.475182	-0.00834409	0.040026	0.839965	-0.00287486	0.039973	0.944748
Fruit	Pieces of fresh fruit per day	rs3012680	T	A	0.154467	-0.0165997	0.00290427	1.3e-08	0.0254241	0.025288	0.314329	0.00865543	0.037923	0.824597	0.0203182	0.038649	0.605656
Fruit	Pieces of fresh fruit per day	rs3136487	A	G	0.08473	-0.0224442	0.00378515	1.8e-09	0.00148009	0.031207	0.963391	0.055758	0.04528	0.267378	-0.0206523	0.048377	0.677983
Fruit	Pieces of fresh fruit per day	rs329274	A	G	0.486026	-0.0148839	0.00209969	1.3e-12	0.0362118	0.017417	0.048921	0.0340388	0.026766	0.231886	0.0483629	0.026416	0.089787
Fruit	Pieces of fresh fruit per day	rs34162196	C	T	0.101039	0.0348287	0.00346835	5.1e-24	0.0172001	0.02966	0.580302	0.0384145	0.0448	0.431343	0.0694798	0.04302	0.150558
Fruit	Pieces of fresh fruit per day	rs4141843	A	T	0.661105	0.0155953	0.00221025	1.9e-12	0.0275942	0.019176	0.169864	-0.00748591	0.030127	0.808041	0.0403367	0.029091	0.196404
Fruit	Pieces of fresh fruit per day	rs4595586	A	T	0.50687	0.0124483	0.00209463	3.9e-09	0.0235389	0.017386	0.193858	-0.018703	0.027647	0.502384	0.00542268	0.027079	0.846298
Fruit	Pieces of fresh fruit per day	rs4655962	C	T	0.400698	0.0127195	0.0021697	3.7e-09	-0.026038	0.02025	0.195635	-0.0429148	0.031289	0.164753	-0.0492977	0.031931	0.115692
Fruit	Pieces of fresh fruit per day	rs60452247	G	A	0.363932	-0.0140144	0.00217018	8.2e-11	-0.00240511	0.018835	0.90001	0.0235942	0.02807	0.425104	-0.00227042	0.028905	0.939016
Fruit	Pieces of fresh fruit per day	rs7093561	G	A	0.122941	-0.0178909	0.00325371	3.2e-08	-0.0101355	0.029791	0.73865	-0.00657136	0.045285	0.889012	-0.0516499	0.046989	0.26868
Fruit	Pieces of fresh fruit per day	rs72789541	T	A	0.295542	0.0133272	0.00229626	5.2e-09	-0.0098544	0.019508	0.623817	-0.00270766	0.030344	0.931188	-0.00667322	0.029995	0.830218
Fruit	Pieces of fresh fruit per day	rs7554485	T	C	0.611544	0.0140767	0.00214451	5.7e-11	0.0323665	0.018843	0.081464	0.0196105	0.028681	0.497868	0.0531454	0.029482	0.064545
Fruit	Pieces of fresh fruit per day	rs7647305	T	C	0.785196	-0.0157347	0.00255272	3.9e-10	0.0108193	0.021964	0.626086	-0.00124578	0.033362	0.971229	0.0558452	0.035276	0.105515
Fruit	Pieces of fresh fruit per day	rs7849142	G	T	0.337614	-0.0146676	0.00221736	4.9e-11	-0.00398605	0.018751	0.83404	0.0143109	0.028461	0.630163	-0.00880413	0.028949	0.765617
Fruit	Pieces of fresh fruit per day	rs8095324	A	G	0.404635	0.0125095	0.00213686	2.5e-09	0.0104039	0.018051	0.575413	0.0199068	0.027311	0.487184	0.00283501	0.027824	0.921263
Fruit	Pieces of fresh fruit per day	rs862227	A	G	0.459406	0.0177785	0.00209504	1.4e-17	-0.00713647	0.01858	0.704121	-0.03789	0.029332	0.192159	-0.010564	0.028548	0.716225
Fruit	Pieces of fresh fruit per day	rs9517948	C	T	0.451721	-0.0131224	0.00210918	3.1e-10	0.0110256	0.017745	0.546103	0.00671349	0.027359	0.81258	0.0157057	0.027202	0.580402
Fruit	Pieces of fresh fruit per day	rs9635715	T	C	0.44963	-0.0119094	0.00210988	1.6e-08	0.0241984	0.01904	0.223707	0.0623415	0.02817	0.043649	-0.00544316	0.030082	0.859854
Red meat	Overall beef intake	rs11240430	G	C	0.282102	0.0138942	0.00233513	2.9e-09	-0.0109154	0.019686	0.590813	-0.0183422	0.030017	0.560725	-0.0286958	0.029905	0.365987
Red meat	Overall beef intake	rs139552257	C	T	0.013792	0.052097	0.00927923	2.4e-08	0.0744703	0.058392	0.267308	0.0348006	0.091762	0.740648	0.0934418	0.083474	0.354982
Red meat	Overall lamb/mutton intake	rs136548	C	T	0.376631	-0.0126644	0.00217937	4.6e-09	0.00237983	0.018312	0.898672	0.0360843	0.027136	0.212402	-0.00413942	0.028105	0.885649
Red meat	Overall lamb/mutton intake	rs1711171	T	C	0.749802	-0.0137761	0.00243737	1.4e-08	0.0239802	0.021813	0.27028	0.019585	0.032883	0.556581	0.00702427	0.033004	0.835701
Red meat	Overall lamb/mutton intake	rs2222760	G	A	0.281142	0.0142706	0.00235705	1.6e-09	-0.0137283	0.020922	0.5146	-0.033486	0.032532	0.302427	0.00118771	0.031677	0.971049
Red meat	Overall lamb/mutton intake	rs276447	C	T	0.477457	0.0186576	0.00211762	1.4e-18	0.0200864	0.017963	0.281849	0.0177364	0.02758	0.539082	0.00761492	0.027875	0.792095
Red meat	Overall lamb/mutton intake	rs56389750	C	T	0.27263	-0.0135563	0.00243188	2.5e-08	-0.00479747	0.021103	0.822996	0.0148172	0.032041	0.659252	0.00138696	0.031973	0.966519
Red meat	Overall lamb/mutton intake	rs6829572	G	A	0.4547	-0.0119238	0.00212961	1.9e-08	0.00675778	0.01771	0.709663	0.00430626	0.027145	0.877837	0.00158726	0.027341	0.955003
Red meat	Overall lamb/mutton intake	rs7204652	T	C	0.195907	-0.0165861	0.00266595	5.6e-10	-0.0339926	0.023475	0.143031	-0.0416831	0.036441	0.249629	0.000499125	0.035066	0.989032
Red meat	Overall lamb/mutton intake	rs77529617	C	T	0.118795	0.0182155	0.00325989	1.8e-08	-0.0593108	0.029664	0.039142	-0.0786152	0.046391	0.079254	-0.0142658	0.043695	0.751255
Red meat	Overall pork intake	rs10215765	G	C	0.084499	0.0214555	0.00380076	1.5e-08	-0.0531076	0.029188	0.094367	-0.0132149	0.046604	0.789708	-0.0700213	0.043256	0.149966
Red meat	Overall pork intake	rs13252421	C	G	0.014098	0.0509887	0.00926395	4.2e-08	-0.00999983	0.098223	0.927754	0.34618	0.213547	0.0533	-0.19967	0.122487	0.259252
Red meat	Overall pork intake	rs3964074	T	C	0.547463	0.0133517	0.00212175	2.8e-10	0.0321119	0.018445	0.077381	0.0436101	0.02855	0.12054	0.0442551	0.028582	0.115334
Red meat	Overall pork intake	rs4146837	C	T	0.4559	-0.0129274	0.00213719	1.8e-09	0.00827716	0.017816	0.650852	-0.0184939	0.027978	0.512447	0.0140969	0.027105	0.617913
Red meat	Overall pork intake	rs62062058	T	C	0.213043	-0.0141561	0.00258481	4e-08	0.00717971	0.021286	0.743076	0.0219266	0.032418	0.522207	0.0216466	0.032155	0.523918
Processed meat	Processed meat intake	rs10109400	T	C	0.594072	0.011826	0.00213921	3.5e-08	-0.00319008	0.018393	0.865178	-0.00080032	0.028211	0.977997	-0.00125679	0.02819	0.965454
Processed meat	Processed meat intake	rs11135400	A	C	0.317797	0.0129392	0.00226252	1e-08	0.00102853	0.019495	0.958776	-0.0117882	0.030217	0.701674	0.00911845	0.029625	0.767245
Processed meat	Processed meat intake	rs31468	G	A	0.731271	-0.0152662	0.00237621	1.3e-10	-0.00871991	0.020788	0.683871	0.0311566	0.032824	0.342927	-0.0461759	0.030864	0.166694
Processed meat	Processed meat intake	rs35716147	T	C	0.092773	-0.0201327	0.00362529	2.9e-08	0.00329241	0.030729	0.917517	0.0115019	0.045829	0.812916	-0.0185293	0.047496	0.704732
Processed meat	Processed meat intake	rs3733421	T	C	0.587698	0.0119862	0.00215086	2.2e-08	-0.00432936	0.017772	0.81166	-0.0214228	0.026727	0.445247	-0.0402472	0.026317	0.152933
Processed meat	Processed meat intake	rs6484504	T	C	0.723637	-0.0149135	0.00235852	2.6e-10	-0.00545083	0.020041	0.790896	-0.0154497	0.03073	0.631425	0.0244106	0.031686	0.444123
Processed meat	Processed meat intake	rs8090842	G	C	0.198972	0.0154462	0.00263477	5.5e-09	-0.00883491	0.022263	0.700542	-0.0286814	0.033497	0.421639	-0.0010936	0.034453	0.975559
Poultry	Poultry intake	rs1051730	G	A	0.331078	0.0131349	0.00223983	4.8e-09	-0.29992	0.024781	7.53e-58	-0.292583	0.038014	1.29e-23	-0.279984	0.037492	8.22e-22
Poultry	Poultry intake	rs16781	G	A	0.294323	0.0131647	0.00232107	1.5e-08	0.0370302	0.019451	0.072182	-0.00622657	0.031304	0.846178	0.0763412	0.028775	0.01722
Poultry	Poultry intake	rs7829800	A	G	0.670107	-0.0149534	0.00225396	2.7e-11	-0.0137815	0.018889	0.480193	-0.000814331	0.029298	0.978463	-0.0103231	0.029144	0.733595
Fish	Overall non-oily fish intake	rs11680516	T	C	0.203056	-0.0157356	0.00264097	2.8e-09	-0.0160072	0.023285	0.494802	-0.0422402	0.036439	0.243049	0.0085091	0.034831	0.815139
Fish	Overall non-oily fish intake	rs3799077	T	G	0.309787	0.0139668	0.00229088	9.7e-10	0.00944042	0.018918	0.627682	-0.00594032	0.029374	0.843382	0.0107385	0.028904	0.721153
Fish	Overall oily fish intake	rs111784349	G	A	0.221809	-0.0142369	0.00254519	2.4e-08	0.00332352	0.022082	0.883312	0.0674484	0.03177	0.055161	-0.0253782	0.034845	0.470381
Fish	Overall oily fish intake	rs11233632	C	T	0.58022	0.0131768	0.00213372	7.9e-10	-0.013298	0.017974	0.473406	-0.0232482	0.02718	0.416411	0.00106643	0.027884	0.970286
Fish	Overall oily fish intake	rs114497213	G	T	0.054417	-0.0294359	0.00468013	4.3e-10	-0.0563482	0.045883	0.213766	0.0950241	0.059824	0.17727	-0.174839	0.077346	0.011852
Fish	Overall oily fish intake	rs11650214	G	A	0.137866	0.0178743	0.00305521	4.1e-09	-0.0296704	0.028394	0.295042	-0.0158084	0.043509	0.723793	0.00453426	0.04254	0.919052
Fish	Overall oily fish intake	rs11767283	A	G	0.221435	-0.0190181	0.0025538	6.2e-14	0.0267547	0.024379	0.297383	0.0336343	0.037238	0.400923	0.0228931	0.037551	0.56658
Fish	Overall oily fish intake	rs11859365	A	C	0.253841	-0.0240106	0.0024185	2.6e-23	0.0375835	0.020233	0.079791	0.0416963	0.031076	0.212871	0.0123206	0.031656	0.709721
Fish	Overall oily fish intake	rs11993089	G	T	0.422787	-0.0177512	0.0021478	1.6e-16	-0.00463325	0.018154	0.801168	0.0411971	0.026637	0.148876	-0.000861629	0.02778	0.975915
Fish	Overall oily fish intake	rs12666221	T	G	0.815422	0.015431	0.00274318	1.9e-08	0.0330701	0.024726	0.177081	0.0544285	0.038267	0.147626	0.0576423	0.038862	0.130004
Fish	Overall oily fish intake	rs12855717	C	T	0.52601	0.0119744	0.00211653	1.4e-08	-0.0199446	0.017705	0.278079	-0.00873	0.027332	0.758096	-0.0558373	0.025994	0.048149
Fish	Overall oily fish intake	rs12896749	G	C	0.384718	0.0118127	0.00216417	4.8e-08	0.0198379	0.018595	0.285228	0.00889928	0.028217	0.757022	0.0601332	0.029761	0.03697
Fish	Overall oily fish intake	rs17050031	C	T	0.48092	0.013742	0.00211432	5.1e-11	-0.0110161	0.018095	0.545421	0.0112086	0.027177	0.691565	0.00083735	0.027291	0.976203
Fish	Overall oily fish intake	rs1883730	T	A	0.410865	0.0118993	0.00214511	3e-08	0.0197497	0.018513	0.285218	-0.00808862	0.027672	0.777985	0.0215814	0.028435	0.450753
Fish	Overall oily fish intake	rs2413045	A	G	0.800805	0.0222317	0.0026423	3e-17	-0.0196447	0.023219	0.417833	-0.0339364	0.035412	0.372016	-0.0167312	0.035899	0.658698
Fish	Overall oily fish intake	rs2596655	G	A	0.439087	0.0123228	0.00213261	4.3e-09	0.0261777	0.017512	0.152593	0.0420644	0.026301	0.135716	-0.0120501	0.027751	0.668987
Fish	Overall oily fish intake	rs2614945	T	A	0.391216	0.0144373	0.00216252	2.9e-11	0.00724172	0.018477	0.698307	-0.0105757	0.027794	0.714363	0.0106362	0.028554	0.714407
Fish	Overall oily fish intake	rs303825	G	A	0.7543	-0.0147251	0.00244529	1.9e-09	2e-06	0.020868	0.999918	0.0102147	0.032029	0.754988	-0.0015472	0.032007	0.962705
Fish	Overall oily fish intake	rs35287743	G	T	0.116314	0.0298463	0.00330883	1.9e-19	0.025881	0.02741	0.371062	-0.00158375	0.04299	0.971802	0.0180917	0.042333	0.687917
Fish	Overall oily fish intake	rs4278546	A	G	0.439652	-0.0118514	0.00213584	2.1e-08	0.00589031	0.018408	0.754827	0.0203517	0.027837	0.486308	0.0128907	0.028002	0.658714
Fish	Overall oily fish intake	rs480293	A	C	0.710143	0.0152669	0.00232482	4.3e-11	-0.0257466	0.019083	0.197206	-0.0105495	0.029567	0.731912	-0.0387668	0.029056	0.213066
Fish	Overall oily fish intake	rs4821724	C	T	0.405545	-0.0120113	0.00214425	1.3e-08	0.00678899	0.018097	0.714431	-0.0311158	0.028719	0.277054	0.0192165	0.027298	0.501893
Fish	Overall oily fish intake	rs4869859	T	C	0.44904	-0.0162639	0.00211776	1.5e-14	0.0395156	0.017065	0.028771	0.0186641	0.026776	0.505616	0.0594284	0.025706	0.034057
Fish	Overall oily fish intake	rs552234	G	A	0.495136	0.0137773	0.0021067	5.8e-11	-0.0279731	0.018278	0.122029	-0.013607	0.027782	0.629086	-0.0285321	0.028056	0.30857
Fish	Overall oily fish intake	rs55871839	T	C	0.418125	-0.0125597	0.00214889	3.5e-09	0.0236013	0.017869	0.205235	-0.00566691	0.028313	0.844836	0.051944	0.026777	0.073416
Fish	Overall oily fish intake	rs56915796	G	A	0.246015	-0.0193075	0.00244961	3.2e-15	0.00814508	0.022277	0.722902	0.0126861	0.034337	0.724682	-0.0136642	0.035007	0.702366
Fish	Overall oily fish intake	rs6033437	C	A	0.256127	-0.0148663	0.00243718	1.1e-09	-0.0252398	0.021419	0.23656	-0.0218985	0.03273	0.507867	-0.0265942	0.032863	0.420992
Fish	Overall oily fish intake	rs6089752	C	T	0.533329	0.0122397	0.00211326	6.6e-09	0.041826	0.020388	0.035933	0.0625409	0.031968	0.043328	0.0707231	0.032188	0.022149
Fish	Overall oily fish intake	rs6465487	A	G	0.399906	0.0135521	0.00215346	4.3e-10	-0.0305486	0.018921	0.102149	-0.00313408	0.028432	0.914379	-0.0729447	0.030244	0.011681
Eggs	Never eat eggs vs. no eggs restrictions	rs11701961	C	T	0.005987	-0.0390276	0.00680525	9.8e-09	-0.0075524	0.11669	0.954134	-0.0735961	0.192506	0.738235	-0.355391	0.224453	0.05885
Alcohol	Overall alcohol intake	rs113441031	C	T	0.170198	0.0189582	0.00278664	1e-11	-0.000510869	0.025436	0.984372	-0.0449638	0.041087	0.271304	-0.0476285	0.040684	0.23778
Alcohol	Overall alcohol intake	rs113784412	C	T	0.325724	0.0120679	0.00225529	4.7e-08	-0.00366129	0.019807	0.85564	0.0181691	0.029784	0.561227	-0.00502436	0.030605	0.87284
Alcohol	Overall alcohol intake	rs117799466	G	C	0.337772	-0.0135119	0.00228461	2.5e-09	-0.043931	0.022558	0.06871	-0.0525625	0.034688	0.165872	-0.0582999	0.034132	0.120295
Alcohol	Overall alcohol intake	rs13102973	T	C	0.620213	-0.0119604	0.00214896	2.9e-08	-0.0201109	0.017817	0.277273	-0.0224614	0.027171	0.431832	0.0150098	0.028279	0.600331
Alcohol	Overall alcohol intake	rs13263946	C	T	0.294956	-0.0144964	0.00230942	2.4e-10	0.0326782	0.020775	0.136188	-0.0035756	0.032917	0.915977	0.0489151	0.031376	0.150953
Alcohol	Overall alcohol intake	rs1377491	A	T	0.793361	-0.0146666	0.00257201	1.5e-08	0.023327	0.021827	0.307212	0.0427833	0.032817	0.227538	0.0270311	0.033475	0.447765
Alcohol	Overall alcohol intake	rs140974931	T	A	0.00629	0.110708	0.0169794	8.1e-11	-0.119216	0.092542	0.30668	-0.154148	0.121764	0.354518	-0.259629	0.119277	0.158747
Alcohol	Overall alcohol intake	rs2181328	A	G	0.712526	-0.0148719	0.00232633	1.7e-10	-0.0300727	0.019358	0.139456	-0.000711253	0.030768	0.982123	0.00076171	0.030486	0.980653
Alcohol	Overall alcohol intake	rs2237021	T	C	0.501121	-0.0120319	0.00208578	4.1e-09	0.00098951	0.017794	0.956371	0.0230337	0.027969	0.412256	0.00961562	0.027497	0.731181
Alcohol	Overall alcohol intake	rs2244598	T	C	0.603849	-0.0125451	0.00214683	3.5e-09	0.0068187	0.018938	0.722028	-0.00777716	0.028661	0.793661	0.0269136	0.029682	0.365537
Alcohol	Overall alcohol intake	rs4309518	G	A	0.469257	-0.0117662	0.00208851	2.2e-08	0.00773685	0.017839	0.672495	0.00923047	0.027252	0.74408	0.0122447	0.027151	0.664746
Alcohol	Overall alcohol intake	rs489062	G	A	0.438026	0.0117857	0.00210267	1.8e-08	-0.0199428	0.018469	0.279293	-0.0127	0.028188	0.657252	-0.0170911	0.028297	0.550185
Alcohol	Overall alcohol intake	rs58905411	G	A	0.411022	-0.0176391	0.00212185	9.9e-17	-0.000433906	0.018394	0.981505	-0.0299869	0.029208	0.303814	0.0139681	0.027881	0.631097
Alcohol	Overall alcohol intake	rs62339673	C	A	0.627572	0.0117197	0.00217186	3.7e-08	-0.00682524	0.018465	0.71857	-0.0168624	0.028035	0.565504	0.0386205	0.029686	0.188827
Alcohol	Overall alcohol intake	rs6887940	G	A	0.537679	-0.0135386	0.00209305	7.7e-11	0.0146528	0.018298	0.438533	0.00686048	0.028267	0.814784	0.00259236	0.02837	0.929402
Alcohol	Overall alcohol intake	rs72787062	G	A	0.162523	-0.0187252	0.00282729	2.9e-11	-0.0149763	0.025118	0.55491	-0.0205445	0.03819	0.597013	-0.0637013	0.040188	0.103922
Alcohol	Overall alcohol intake	rs72806111	A	G	0.253598	-0.0136844	0.00246467	3.8e-08	0.0141577	0.019922	0.492284	0.0458	0.029823	0.155124	-0.0331359	0.031864	0.297322
Alcohol	Overall alcohol intake	rs7514579	A	C	0.232949	0.0141805	0.00247542	5e-09	0.0110721	0.021664	0.620958	0.0585639	0.031757	0.092727	-0.0368564	0.034874	0.289138
Alcohol	Overall alcohol intake	rs7586023	C	G	0.676474	-0.0145694	0.00223511	5.3e-11	0.00680812	0.019558	0.734616	0.0214228	0.029278	0.487083	-0.00890325	0.030596	0.775808
Alcohol	Overall alcohol intake	rs78621285	A	T	0.088624	0.0196049	0.00367079	4.5e-08	0.0235612	0.035692	0.514091	0.0109607	0.052751	0.84214	0.104934	0.059073	0.061753
Alcohol	Overall alcohol intake	rs8614	C	A	0.182244	0.015212	0.0027053	2.6e-08	0.00310181	0.023152	0.896151	-0.0279993	0.036048	0.440707	0.0105808	0.035155	0.773874
Coffee	Cups of coffee per day	rs1057868	C	T	0.284755	-0.0290606	0.00232079	5.1e-36	-0.0436561	0.020392	0.02831	-0.0281189	0.030778	0.361853	-0.0753384	0.032044	0.013895
Coffee	Cups of coffee per day	rs112252316	C	G	0.059385	-0.0382196	0.00459241	1.4e-16	-0.0280302	0.038522	0.496722	-0.0157748	0.060448	0.809476	-0.0325521	0.057545	0.60657
Coffee	Cups of coffee per day	rs12514566	G	A	0.336832	0.0146071	0.00221837	5.1e-11	-0.00111538	0.019176	0.954428	-0.0171776	0.029707	0.567847	-0.00610334	0.029651	0.84063
Coffee	Cups of coffee per day	rs13271359	C	T	0.259619	0.0144948	0.00240812	1.4e-09	-0.012462	0.021379	0.563359	0.0168675	0.031984	0.615792	-0.0119394	0.0327	0.720595
Coffee	Cups of coffee per day	rs2472297	C	T	0.263894	-0.0685684	0.00238049	1.5e-182	0.0453363	0.02151	0.048906	0.0449628	0.033586	0.216697	0.0841014	0.03198	0.019601
Coffee	Cups of coffee per day	rs2844232	A	G	0.626385	0.0122471	0.00218479	1.8e-08	0.0126971	0.018642	0.498233	0.0481423	0.029693	0.098196	-0.0297636	0.027429	0.305891
Coffee	Cups of coffee per day	rs34060476	A	G	0.133661	-0.0309338	0.00308455	1.6e-23	-0.0677297	0.03077	0.022137	-0.0119691	0.045373	0.798672	-0.120087	0.049699	0.009201
Coffee	Cups of coffee per day	rs3810291	G	A	0.675933	-0.013878	0.00224057	3.6e-10	-0.0135909	0.020135	0.514119	-0.0157514	0.031179	0.630044	-0.00998064	0.031131	0.758448
Coffee	Cups of coffee per day	rs3829087	G	C	0.195006	-0.0142189	0.00265033	5e-08	-0.0388957	0.021683	0.091604	-0.0278585	0.033028	0.427963	-0.0167912	0.034276	0.641908
Coffee	Cups of coffee per day	rs4410790	T	C	0.632483	-0.0568791	0.00217711	1.1e-150	-0.000569162	0.018276	0.975594	-0.00402107	0.027927	0.88909	-0.039861	0.027093	0.169308
Coffee	Cups of coffee per day	rs4925114	A	G	0.654648	-0.0141622	0.00221785	2e-10	0.0124956	0.01865	0.505368	0.0603827	0.029927	0.037222	-0.000997497	0.028285	0.97267
Coffee	Cups of coffee per day	rs643017	T	C	0.312818	0.0127637	0.00226285	1.1e-08	0.0082701	0.018716	0.667179	-0.024193	0.029697	0.417566	0.0394958	0.027874	0.185812
Coffee	Cups of coffee per day	rs661691	G	C	0.209983	-0.0159559	0.00257711	3.2e-10	-0.0169926	0.022434	0.466697	0.00289979	0.034971	0.935999	-0.0560858	0.033191	0.12306
Coffee	Cups of coffee per day	rs874573	A	T	0.238648	-0.0136508	0.00246795	2.7e-08	-0.00429421	0.02055	0.838493	-0.0299604	0.03046	0.355015	-0.0112207	0.031263	0.731021
Coffee	Cups of coffee per day	rs9398171	C	T	0.711007	-0.0128985	0.00231613	1.8e-08	0.0115708	0.019411	0.554117	-0.020465	0.028986	0.501933	0.0455869	0.030515	0.128884
Tea	Cups of tea per day	rs10752269	G	A	0.507026	0.0123854	0.00209706	4.4e-09	0.0088636	0.017932	0.624182	0.0176375	0.027618	0.527057	0.0163526	0.027829	0.56118
Tea	Cups of tea per day	rs114356757	C	T	0.02247	-0.0430062	0.00743804	1.4e-08	0.00187876	0.073241	0.981071	-0.0839146	0.118421	0.493285	-0.0514115	0.113995	0.672747
Tea	Cups of tea per day	rs12325187	C	G	0.261643	0.0141191	0.00239297	3.5e-09	0.00241109	0.020529	0.908139	-0.0387128	0.030566	0.237949	0.0294374	0.032183	0.361316
Tea	Cups of tea per day	rs12591786	C	T	0.15847	0.0190319	0.00291158	5.8e-11	0.00491003	0.0252	0.850047	-0.0200399	0.038969	0.613741	0.0321483	0.037683	0.427074
Tea	Cups of tea per day	rs1453548	T	A	0.665057	0.0131537	0.00222508	3.1e-09	-0.00563708	0.019522	0.775774	0.0200966	0.029345	0.514859	-0.0457847	0.031184	0.135777
Tea	Cups of tea per day	rs170768	C	T	0.390033	0.0164374	0.00214728	2e-14	0.0134653	0.018013	0.468934	0.00615691	0.02765	0.829591	-0.0268318	0.028699	0.350385
Tea	Cups of tea per day	rs187782505	A	G	0.009549	0.0630536	0.0110427	1.1e-08	-0.0294015	0.085976	0.747076	-0.159278	0.144644	0.25929	0.0665416	0.113709	0.631709
Tea	Cups of tea per day	rs192084998	G	A	0.294854	0.0166358	0.00230809	7.4e-13	0.0417902	0.02667	0.143878	0.0471042	0.040644	0.289673	0.0344807	0.041201	0.438796
Tea	Cups of tea per day	rs21126	G	A	0.568	-0.0127662	0.00211847	2e-09	-0.0244361	0.017704	0.18586	-0.0160125	0.027359	0.575401	0.00509301	0.027975	0.858748
Tea	Cups of tea per day	rs2117137	A	G	0.405114	-0.0146544	0.00213156	6.3e-12	-0.000545851	0.01845	0.976788	0.0192297	0.027659	0.507354	-0.0271209	0.028954	0.349465
Tea	Cups of tea per day	rs2160515	A	G	0.437829	0.012794	0.00213076	2.3e-09	0.0125474	0.017687	0.491368	-0.0396072	0.028601	0.161019	0.0737897	0.025471	0.008862
Tea	Cups of tea per day	rs34562238	C	T	0.247034	0.0137765	0.00245782	2e-08	0.00808157	0.020642	0.703668	-0.0593872	0.033703	0.070143	0.0241759	0.031127	0.462851
Tea	Cups of tea per day	rs4418728	G	T	0.450794	0.0119409	0.00210471	1.1e-08	0.0122892	0.017697	0.500453	0.0451825	0.026313	0.110352	-0.00377188	0.027495	0.893393
Tea	Cups of tea per day	rs4817505	T	C	0.391284	-0.0138791	0.00215377	1.6e-10	0.0340781	0.017793	0.069154	0.0122457	0.027876	0.673178	0.0593446	0.026452	0.039851
Tea	Cups of tea per day	rs4855406	C	A	0.636231	-0.0120786	0.00218928	4.5e-08	-0.0197385	0.017918	0.288844	-0.0298357	0.027382	0.303908	-0.0138403	0.027602	0.630643
Tea	Cups of tea per day	rs56348300	C	G	0.184765	-0.016745	0.0027012	3.9e-10	0.0281675	0.024338	0.24498	0.0101355	0.036178	0.784883	-0.00484673	0.03646	0.898534
Tea	Cups of tea per day	rs57631352	A	G	0.29724	0.0137484	0.00229623	2e-09	-0.0238747	0.020193	0.235072	0.0148325	0.029733	0.633504	-0.0429215	0.03143	0.166642
Tea	Cups of tea per day	rs6033239	G	T	0.363	0.0128219	0.00218202	7.1e-09	0.0255281	0.018011	0.174935	0.040871	0.027206	0.160999	0.00717568	0.028087	0.805251
Tea	Cups of tea per day	rs60345653	A	G	0.300709	0.0133	0.00229362	5.7e-09	0.0132808	0.02051	0.531416	0.0123368	0.031544	0.708365	0.0228521	0.030953	0.484596
Tea	Cups of tea per day	rs7999399	C	T	0.555373	-0.01181	0.00211072	1.8e-08	0.0124847	0.018187	0.494765	0.0342777	0.028489	0.22578	-0.0123196	0.027111	0.662378
Tea	Cups of tea per day	rs9624470	G	A	0.580408	-0.0261855	0.00213225	2e-34	0.0169328	0.01897	0.372842	-0.00891361	0.02881	0.765844	0.0641778	0.030289	0.028129
Carbohydrate	Carbohydrate intake	rs10206338	G	A	0.422	0.016	0.003	1.52e-08	0.01198	0.018456	0.518884	0.0477963	0.029193	0.094891	-0.0101008	0.027666	0.725284
Carbohydrate	Carbohydrate intake	rs10433500	G	A	0.363	-0.016	0.003	1.96e-08	0.0219043	0.019258	0.253846	-0.0193541	0.028367	0.515679	0.0539454	0.030437	0.069186
Carbohydrate	Carbohydrate intake	rs10510554	T	C	0.428	0.019	0.003	2.94e-12	0.0290169	0.018922	0.121114	0.0447276	0.029443	0.122492	0.0195938	0.028967	0.502599
Carbohydrate	Carbohydrate intake	rs10962121	G	T	0.501	0.015	0.003	3.4e-08	-0.0311481	0.017295	0.086337	-0.0300026	0.026562	0.286196	-0.0255701	0.026779	0.365218
Carbohydrate	Carbohydrate intake	rs2472297	T	C	0.26	-0.018	0.003	3.73e-08	-0.0453363	0.02151	0.048906	-0.0449628	0.033586	0.216697	-0.0841014	0.03198	0.019601
Carbohydrate	Carbohydrate intake	rs429358	C	T	0.152	0.027	0.004	3.49e-12	-0.0201221	0.02673	0.472828	-0.0100928	0.041528	0.817648	-0.0179339	0.040846	0.679315
Carbohydrate	Carbohydrate intake	rs7012637	A	G	0.473	0.017	0.003	4.68e-10	0.00592342	0.019034	0.758687	-0.00084836	0.028954	0.977308	-0.0254286	0.028363	0.395957
Carbohydrate	Carbohydrate intake	rs7190396	G	T	0.397	-0.018	0.003	2.39e-10	-0.00929103	0.018148	0.61844	-0.020954	0.027405	0.466606	0.0230532	0.028747	0.424966
Carbohydrate	Carbohydrate intake	rs8097672	T	A	0.145	-0.023	0.004	1.95e-09	-0.0124036	0.024173	0.620959	-0.0626012	0.035472	0.11058	-0.0117366	0.036833	0.76168
Carbohydrate	Carbohydrate intake	rs838144	T	C	0.509	-0.023	0.003	3.26e-17	0.00225146	0.017989	0.901912	-0.0355339	0.026472	0.207531	0.0295996	0.028361	0.295661
Carbohydrate	Carbohydrate intake	rs9987289	A	G	0.09	-0.026	0.005	4.64e-08	0.0404843	0.031861	0.199437	0.0220374	0.048698	0.659468	0.0774054	0.049539	0.107129
Protein	Protein intake	rs13146907	G	A	0.379	0.022	0.003	1.24e-14	-0.000436095	0.018633	0.981669	0.00973447	0.028693	0.739181	0.0124788	0.029003	0.672085
Protein	Protein intake	rs1461729	A	G	0.1	0.032	0.005	4.09e-12	0.0271812	0.029961	0.365292	0.0122556	0.046091	0.797183	0.0518417	0.046314	0.259585
Protein	Protein intake	rs1603978	C	A	0.306	-0.019	0.003	1.35e-10	0.0328485	0.020963	0.112532	0.0447449	0.032445	0.162126	0.0371831	0.032396	0.248301
Protein	Protein intake	rs445551	A	G	0.307	0.019	0.003	1.49e-08	-0.0538502	0.018447	0.006682	-0.0658001	0.027604	0.030275	-0.0410178	0.028523	0.180346
Protein	Protein intake	rs55872725	T	C	0.407	0.018	0.003	2.09e-10	-0.00873201	0.018035	0.637408	-0.0167139	0.027466	0.560646	0.0131551	0.028356	0.647653
Protein	Protein intake	rs780094	T	C	0.387	0.018	0.003	5.58e-10	-0.0103383	0.018065	0.578121	0.00965029	0.028142	0.736359	-0.0186794	0.027392	0.515174
Protein	Protein intake	rs838133	A	G	0.447	-0.032	0.003	4.52e-26	-0.0228102	0.017696	0.215917	0.0228607	0.028185	0.419536	-0.065357	0.025861	0.021317
Fat	Fat intake	rs1229984	T	C	0.029	0.098	0.009	2.64e-28	-0.107288	0.041086	0.025185	-0.177898	0.054392	0.010505	-0.118697	0.061693	0.111945
Fat	Fat intake	rs33988101	G	T	0.47	0.029	0.003	1.66e-26	-0.00159527	0.018411	0.932279	-0.0554472	0.026622	0.055437	0.0528334	0.029764	0.068905
Fat	Fat intake	rs429358	C	T	0.152	-0.024	0.004	8.65e-10	-0.0201221	0.02673	0.472828	-0.0100928	0.041528	0.817648	-0.0179339	0.040846	0.679315
Fat	Fat intake	rs57193069	G	A	0.454	0.016	0.003	1.8e-08	0.00445407	0.019385	0.820891	-0.00693701	0.029545	0.820957	-0.00525277	0.029675	0.864297
Fat	Fat intake	rs7012814	A	G	0.473	-0.019	0.003	1.12e-11	0.00423004	0.018915	0.825551	-0.00103654	0.028763	0.972077	-0.0257343	0.028169	0.387082
Fat	Fat intake	rs9927317	G	C	0.393	0.024	0.004	4.77e-12	-0.0102877	0.017906	0.576499	-0.0215107	0.027138	0.450558	0.0192672	0.028307	0.499804
Vitamin A1 (Retinol)	Serum vitamin A1 (Retinol)	rs10882272	C	T	0.378	-0.087	0.01488	7e-15	-0.0474229	0.017769	0.012495	-0.0417193	0.027459	0.156776	-0.0492092	0.02735	0.096084
Vitamin A1 (Retinol)	Serum vitamin A1 (Retinol)	rs1667255	C	A	0.369	0.09	0.01534	6e-14	0.01614	0.018689	0.388823	0.0289713	0.028796	0.313927	-0.0379989	0.027352	0.193625
Vitamin B6	Vitamin B6 blood concentration	rs4654748	C	T	0.5	-1.38	0.32	1.21e-08	-0.00642233	0.019528	0.745451	-0.0181532	0.029942	0.548928	0.0283645	0.029348	0.362096
Vitamin B12	Serum vitamin B12	rs1131603	C	T	0.0656	0.214506	0.0144937	2.11e-48	0.0195144	0.040654	0.638313	0.0447735	0.064786	0.497839	0.0344826	0.062581	0.592092
Vitamin B12	Serum vitamin B12	rs1141321	C	T	0.669	0.0684152	0.00684152	5.11e-25	-0.00644717	0.018611	0.73211	-0.00194211	0.028443	0.946954	0.00504571	0.028261	0.862909
Vitamin B12	Serum vitamin B12	rs1801222	G	A	0.7107	0.114253	0.00672078	7.24e-74	-0.0153437	0.019316	0.428642	0.00961205	0.029128	0.751016	0.0183208	0.028707	0.542882
Vitamin B12	Serum vitamin B12	rs2270655	G	C	0.9553	0.0927326	0.0140504	5.68e-12	0.0265463	0.037556	0.50801	0.00180763	0.058605	0.97687	-0.00186726	0.057477	0.975518
Vitamin B12	Serum vitamin B12	rs2336573	T	C	0.0427	0.313889	0.0190539	2.89e-60	-0.0382077	0.046235	0.448849	0.0427386	0.072459	0.566884	-0.128455	0.065212	0.10889
Vitamin B12	Serum vitamin B12	rs34324219	C	A	0.8847	0.217454	0.0101787	2.54e-109	0.0108699	0.033087	0.753369	0.0462314	0.048978	0.39246	-0.05125	0.053638	0.33976
Vitamin B12	Serum vitamin B12	rs3742801	T	C	0.3857	0.0550105	0.00726554	2.28e-13	0.00340619	0.018476	0.855863	0.00454068	0.028176	0.874926	0.00894983	0.028591	0.758849
Vitamin B12	Serum vitamin B12	rs602662	A	G	0.4682	0.163824	0.00670623	8.15e-138	0.0112632	0.017654	0.535449	0.0600579	0.025629	0.031783	-0.0434607	0.028647	0.123186
Hydroxyvitamin D	Circulating hydroxyvitamin D	rs10741657	A	G	0.415	0.0938	0.0065	8.76e-45	0.0159078	0.018502	0.390947	0.0250994	0.028701	0.383251	0.0208109	0.028433	0.467396
Hydroxyvitamin D	Circulating hydroxyvitamin D	rs116970203	G	A	0.975	0.4323	0.0209	2.29e-90	0.192423	0.054764	0.006833	0.239986	0.077668	0.028762	0.0878721	0.088954	0.414731
Hydroxyvitamin D	Circulating hydroxyvitamin D	rs4423214	T	C	0.697	0.0998	0.0073	1.39e-40	-0.0106471	0.020164	0.600883	-0.0185263	0.031464	0.560939	-0.0130673	0.030772	0.676478
Hydroxyvitamin D	Circulating hydroxyvitamin D	rs4588	G	T	0.717	0.2469	0.007	1e-200	0.0340543	0.019266	0.093979	0.0314246	0.029514	0.31696	0.0140107	0.03029	0.658332
Hydroxyvitamin D	Circulating hydroxyvitamin D	rs6013897	T	A	0.791	0.0658	0.008	9.06e-16	-0.0250477	0.022125	0.25592	-0.0440982	0.034343	0.194185	-0.0458535	0.034374	0.176639
Vitamin E	Serum vitamin E	rs2108622	T	C	0.283	0.072	0.02452	1e-10	-0.0270958	0.019292	0.180146	0.00531684	0.030301	0.864101	-0.0490358	0.029088	0.119575
Vitamin E	Serum vitamin E	rs964184	G	C	0.284	0.11	0.02795	8e-12	0.0369942	0.026308	0.154828	0.0351306	0.039936	0.380896	0.0827342	0.04195	0.039402
Homocysteine	Homocysteine blood concentration	rs1801133	A	G	0.47	1.31	0.16	4.36e-13	0.0133021	0.019023	0.486742	1.31	0.029375	0.312098	0.0257145	0.029746	0.388938
Carotenoids	Circulating carotenoids	rs6564851	G	T	0.495	0.241419	0.0234028	2e-24	0.00682222	0.017731	0.707353	-0.0364669	0.028318	0.19373	0.0496031	0.026144	0.079026
Arsenic in drinking water	Inorganic arsenic in urine (%) (iAs%)	rs11191527	C	T	NA	1.32	0.27	5.07034e-07	0.0373561	0.023164	0.129352	0.0762063	0.034286	0.047278	0.0845693	0.033647	0.026057
Arsenic in drinking water	Inorganic arsenic in urine (%) (iAs%)	rs9527	T	C	NA	1.81	0.37	4.99357e-07	-0.0221669	0.020071	0.289899	-0.0100564	0.030953	0.755286	-0.0804934	0.028964	0.012998
Arsenic in drinking water	Monomethylarsenate in urine (%) (MMA%)	rs11191527	C	T	NA	0.98	0.2	4.79183e-07	0.0373561	0.023164	0.129352	0.0762063	0.034286	0.047278	0.0845693	0.033647	0.026057
Arsenic in drinking water	Monomethylarsenate in urine (%) (MMA%)	rs9527	T	C	NA	2.01	0.28	3.52218e-13	-0.0221669	0.020071	0.289899	-0.0100564	0.030953	0.755286	-0.0804934	0.028964	0.012998
Arsenic in drinking water	Dimethylarsinate in urine (%) (DMA%)	rs11191527	C	T	NA	-2.3	0.35	2.49174e-11	0.0373561	0.023164	0.129352	0.0762063	0.034286	0.047278	0.0845693	0.033647	0.026057
Arsenic in drinking water	Dimethylarsinate in urine (%) (DMA%)	rs9527	T	C	NA	-3.82	0.48	8.7186e-16	-0.0221669	0.020071	0.289899	-0.0100564	0.030953	0.755286	-0.0804934	0.028964	0.012998
Calcium	Serum calcium	rs10491003	T	C	0.09	0.027	0.005	4.8e-09	-0.00554233	0.029504	0.856088	0.0114097	0.045923	0.810367	-0.0350129	0.043946	0.46267
Calcium	Serum calcium	rs1550532	C	G	0.31	0.018	0.003	8.2e-11	-0.00386245	0.019337	0.845273	0.0148788	0.030332	0.628995	-0.014102	0.029404	0.646325
Calcium	Serum calcium	rs1570669	A	G	0.66	20.018	0.003	9.1e-12	0.0516355	0.017904	0.007205	0.047855	0.027743	0.110264	0.0554588	0.027296	0.061875
Calcium	Serum calcium	rs1801725	T	G	0.15	0.071	0.004	8.9e-86	-0.016169	0.024465	0.525876	0.0115006	0.038017	0.768308	-0.00563183	0.037984	0.887189
Calcium	Serum calcium	rs7336933	A	G	0.15	20.022	0.004	9.1e-10	-0.0434296	0.02365	0.086283	0.0453901	0.039651	0.248951	-0.0742958	0.034853	0.056748
Calcium	Serum calcium	rs7481584	A	G	0.3	20.018	0.003	1.2e-10	-0.00108959	0.019825	0.957075	0.014318	0.030614	0.645346	0.00355268	0.030486	0.909667
Calcium	Serum calcium	rs780094	T	C	0.42	0.017	0.003	1.3e-10	-0.0103383	0.018065	0.578121	0.00965029	0.028142	0.736359	-0.0186794	0.027392	0.515174
Copper	Cooper in blood	rs1175550	A	G	NA	-0.198	0.032	5.03e-10	-0.0122991	0.021663	0.573725	-0.00471586	0.032907	0.889186	-0.0488644	0.034118	0.145516
Copper	Cooper in blood	rs2769264	G	T	NA	0.313	0.034	2.63e-20	0.0513488	0.024168	0.028843	0.060682	0.037588	0.097879	-0.00930213	0.035058	0.799762
Iron	Biochemical markers for iron status (serum iron, transferrin, transferrin saturation and ferritin)	rs1525892	A	G	NA	0.0736	0.0104	1.65e-12	0.0229985	0.01933	0.232162	0.0336736	0.029742	0.255248	0.00142898	0.028935	0.961678
Iron	Biochemical markers for iron status (serum iron, transferrin, transferrin saturation and ferritin)	rs1800562	A	G	NA	0.3724	0.02	3.96e-77	-0.0213922	0.038366	0.59992	0.0349414	0.061494	0.579972	-0.124883	0.05389	0.054829
Iron	Biochemical markers for iron status (serum iron, transferrin, transferrin saturation and ferritin)	rs855791	A	G	NA	-0.1868	0.0101	4.31e-77	0.045758	0.018845	0.012554	0.0648425	0.029374	0.021971	0.0537967	0.02927	0.05926
Selenium	Selenium in blood	rs7700970	C	T	NA	-0.265	0.037	7.17e-13	-0.000519865	0.020864	0.980514	-0.0228754	0.032503	0.485563	0.0254624	0.031262	0.442016
Zinc	Zinc in blood	rs1532423	A	G	NA	0.178	0.026	6.4e-12	0.0175678	0.018519	0.343052	0.0423035	0.029198	0.141653	0.00179639	0.028134	0.9504
Zinc	Zinc in blood	rs2120019	C	T	NA	-0.287	0.033	1.55e-18	0.022498	0.022118	0.308608	0.0386629	0.034155	0.254988	-0.00777716	0.032854	0.820289
Polyunsaturated fatty acids	Other polyunsaturated fatty acids than 18:2 in blood	rs1077835	G	A	0.249716	0.127702	0.014424	1.54e-18	0.0187118	0.023076	0.419264	-0.00625653	0.034669	0.862535	0.00428082	0.034628	0.904542
Polyunsaturated fatty acids	Other polyunsaturated fatty acids than 18:2 in blood	rs1260326	C	T	0.636722	-0.077749	0.012669	1.13e-09	0.00372593	0.018167	0.840968	-0.0106788	0.02816	0.70935	0.00671751	0.027738	0.815051
Polyunsaturated fatty acids	Other polyunsaturated fatty acids than 18:2 in blood	rs143988316	T	C	0.069342	-0.187421	0.024328	2.08e-14	-0.0205681	0.031649	0.537725	-0.066765	0.046228	0.198974	0.0257038	0.050377	0.618576
Polyunsaturated fatty acids	Other polyunsaturated fatty acids than 18:2 in blood	rs174418	C	T	0.562492	-0.085519	0.012512	1.17e-11	-0.0164263	0.018688	0.380282	-0.0226711	0.028922	0.435738	0.00810475	0.027919	0.779538
Polyunsaturated fatty acids	Other polyunsaturated fatty acids than 18:2 in blood	rs174527	C	G	0.439279	-0.12297	0.012955	4.49e-21	-0.0829795	0.018698	6.33e-05	-0.0830045	0.028808	0.010201	-0.0489277	0.029601	0.127111
Polyunsaturated fatty acids	Other polyunsaturated fatty acids than 18:2 in blood	rs174547	C	T	0.402157	-0.395858	0.011986	6.47e-236	-0.0608398	0.017707	0.001515	-0.0826232	0.026682	0.005633	-0.0662605	0.027111	0.026318
Polyunsaturated fatty acids	Other polyunsaturated fatty acids than 18:2 in blood	rs36016715	C	T	0.089547	-0.125862	0.021854	1.09e-08	0.00597114	0.030315	0.847549	0.00271132	0.046105	0.955111	-0.0379511	0.044231	0.430536
Polyunsaturated fatty acids	Other polyunsaturated fatty acids than 18:2 in blood	rs3741298	T	C	0.769803	-0.087652	0.014483	1.9e-09	-0.0205935	0.022352	0.35747	-0.00869608	0.033962	0.802835	-0.0352812	0.034836	0.310476
Polyunsaturated fatty acids	Other polyunsaturated fatty acids than 18:2 in blood	rs415742	G	C	0.766097	-0.087573	0.014676	3.18e-09	0.00327636	0.020098	0.873467	0.0147543	0.030396	0.642895	-0.0223836	0.031593	0.48245
Polyunsaturated fatty acids	Other polyunsaturated fatty acids than 18:2 in blood	rs7936002	G	A	0.244605	0.104892	0.015437	1.55e-11	0.00759012	0.023689	0.752506	0.0113464	0.036463	0.761531	0.0247131	0.036838	0.507251
Polyunsaturated fatty acids	Docosahexaenoic acid (DHA) (22:6n-3) in blood	rs11604424	T	C	0.756672	-0.08311	0.014241	7.84e-09	-0.019382	0.021685	0.372287	-0.0020978	0.03275	0.950465	-0.0428641	0.034057	0.203626
Polyunsaturated fatty acids	Docosahexaenoic acid (DHA) (22:6n-3) in blood	rs143988316	T	C	0.069487	-0.150045	0.024351	1.1e-09	-0.0205681	0.031649	0.537725	-0.066765	0.046228	0.198974	0.0257038	0.050377	0.618576
Polyunsaturated fatty acids	Docosahexaenoic acid (DHA) (22:6n-3) in blood	rs174546	T	C	0.402849	-0.127635	0.012483	4.81e-24	-0.0606549	0.017708	0.001564	-0.0826384	0.026678	0.005618	-0.0648298	0.027147	0.029722
Polyunsaturated fatty acids	Docosahexaenoic acid (DHA) (22:6n-3) in blood	rs2281591	G	A	0.13372	-0.108394	0.018174	3.66e-09	-0.00174652	0.021259	0.935982	-0.0116314	0.032036	0.728342	0.0326966	0.033824	0.333835
Polyunsaturated fatty acids	Docosahexaenoic acid (DHA) (22:6n-3) in blood	rs261334	C	G	0.769129	-0.110247	0.014749	1.44e-13	-0.0144304	0.023023	0.534207	0.0120969	0.034667	0.739326	-0.00396513	0.034863	0.912187
Polyunsaturated fatty acids	Docosapentaenoic acid (DPA) (22:5n-3) in blood	rs2727271	A	T	0.8882	0.0551	0.0083	2.735e-11	0.113401	0.023344	2.42e-05	0.150033	0.035375	0.000466	0.120876	0.034871	0.003171
Polyunsaturated fatty acids	Eicosapentaenoic acid (EPA) (20:5n-3) in blood	rs174556	T	C	0.299	-0.0356	0.0037	1.965e-22	-0.066564	0.018209	0.000799	-0.0911585	0.027285	0.00309	-0.0864243	0.027309	0.00486
Polyunsaturated fatty acids	Arachidonic acid (AA) (20:4n-6) in blood	rs174548	C	G	0.7005	0.0488	0.0025	1.429e-84	0.0672922	0.018108	0.000659	0.092532	0.027051	0.002482	0.0823593	0.027289	0.006993
Polyunsaturated fatty acids	Dihomo-γ-linolenic acid (DGLA) (20:3n-6) in blood	rs6498540	A	G	0.7042	0.0172	0.0026	2.551e-11	0.00701454	0.01916	0.721395	-0.00531286	0.029958	0.86262	0.0147716	0.029108	0.627398
Polyunsaturated fatty acids	Dihomo-γ-linolenic acid (DGLA) (20:3n-6) in blood	rs968567	T	C	0.1796	0.0329	0.0035	2.144e-21	-0.00621527	0.023988	0.801525	0.00572955	0.036536	0.879146	-0.041957	0.03623	0.285119
Polyunsaturated fatty acids	Linoleic acid (LA) (18:2n-6) in blood	rs10402112	A	T	0.09963	-0.171088	0.021087	7.9e-16	0.0207052	0.02938	0.484571	-0.0224542	0.042751	0.623289	0.014038	0.044613	0.760255
Polyunsaturated fatty acids	Linoleic acid (LA) (18:2n-6) in blood	rs12239737	A	T	0.260158	-0.100493	0.014041	1.2e-12	0.0385214	0.020401	0.054323	0.0852341	0.03251	0.005609	0.0597631	0.032022	0.054609
Polyunsaturated fatty acids	Linoleic acid (LA) (18:2n-6) in blood	rs1260326	C	T	0.636686	-0.082178	0.01269	1.28e-10	0.00372593	0.018167	0.840968	-0.0106788	0.02816	0.70935	0.00671751	0.027738	0.815051
Polyunsaturated fatty acids	Linoleic acid (LA) (18:2n-6) in blood	rs144064722	G	A	0.026298	0.230203	0.039539	7.45e-09	0.0402048	0.060227	0.512647	0.0326918	0.09014	0.732593	0.0532725	0.089768	0.567259
Polyunsaturated fatty acids	Linoleic acid (LA) (18:2n-6) in blood	rs144723570	T	C	0.01117	-0.332453	0.059815	3.42e-08	0.109486	0.074537	0.126253	0.128289	0.112465	0.24335	0.166396	0.118204	0.135281
Polyunsaturated fatty acids	Linoleic acid (LA) (18:2n-6) in blood	rs17414716	G	A	0.028489	-0.300064	0.037805	3.26e-15	-0.0406001	0.079036	0.651071	-0.0500004	0.120387	0.731045	-0.0111712	0.117015	0.933846
Polyunsaturated fatty acids	Linoleic acid (LA) (18:2n-6) in blood	rs174418	C	T	0.562555	-0.086064	0.012538	9.42e-12	-0.0164263	0.018688	0.380282	-0.0226711	0.028922	0.435738	0.00810475	0.027919	0.779538
Polyunsaturated fatty acids	Linoleic acid (LA) (18:2n-6) in blood	rs1800588	T	C	0.24922	0.129233	0.014469	7.41e-19	0.019732	0.023137	0.39513	-0.00610761	0.034724	0.865968	0.00453669	0.034705	0.899071
Polyunsaturated fatty acids	Linoleic acid (LA) (18:2n-6) in blood	rs4296389	T	C	0.325777	-0.081438	0.013081	6.37e-10	0.0024889	0.020022	0.902733	-0.00406826	0.030409	0.897177	-0.000212022	0.030333	0.994584
Polyunsaturated fatty acids	Linoleic acid (LA) (18:2n-6) in blood	rs7412	T	C	0.057292	-0.295042	0.028251	3.4e-25	0.0466593	0.03598	0.189326	0.0973717	0.056982	0.074033	0.0910548	0.058128	0.104178
Polyunsaturated fatty acids	Linoleic acid (LA) (18:2n-6) in blood	rs76366838	A	G	0.018475	0.287426	0.049651	9.06e-09	0.114573	0.074439	0.107153	0.142137	0.116377	0.206393	0.106803	0.110497	0.333491
Polyunsaturated fatty acids	Linoleic acid (LA) (18:2n-6) in blood	rs79225634	T	C	0.35159	0.096057	0.012933	1.66e-13	-0.0244269	0.018579	0.20803	-0.0533691	0.027609	0.07512	-0.0156549	0.028744	0.6026
Polyunsaturated fatty acids	Linoleic acid (LA) (18:2n-6) in blood	rs821840	G	A	0.25211	0.083597	0.014639	1.43e-08	0.0108519	0.021021	0.609244	0.0240622	0.032538	0.46314	0.0118614	0.032164	0.717789
Polyunsaturated fatty acids	Linoleic acid (LA) (18:2n-6) in blood	rs964184	C	G	0.856199	-0.193421	0.01729	1.14e-28	-0.0369942	0.026308	0.154828	-0.0351306	0.039936	0.380896	-0.0827342	0.04195	0.039402
Polyunsaturated fatty acids	Linoleic acid (LA) (18:2n-6) in blood	rs99780	T	C	0.401006	0.148368	0.012472	3.35e-32	-0.061216	0.017809	0.001517	-0.0855067	0.026657	0.004247	-0.0645183	0.027147	0.030463
Low-density lipoprotein cholesterol	Low-density lipoprotein cholesterol level in blood	rs10195252	T	C	0.5818	0.0238	0.0039	3.812e-08	0.00333455	0.017971	0.855831	0.000971472	0.02768	0.972785	0.0279047	0.02694	0.327216
Low-density lipoprotein cholesterol	Low-density lipoprotein cholesterol level in blood	rs10490626	G	A	0.92084	0.0508	0.0069	1.697e-12	0.00523367	0.032231	0.875745	-0.00981468	0.049772	0.849799	0.033351	0.047827	0.521401
Low-density lipoprotein cholesterol	Low-density lipoprotein cholesterol level in blood	rs10832962	T	C	0.719	0.032	0.004	6.619e-14	0.0024901	0.020022	0.903178	0.0280035	0.030215	0.382407	-0.00805249	0.03088	0.7988
Low-density lipoprotein cholesterol	Low-density lipoprotein cholesterol level in blood	rs10893499	A	G	0.1438	0.0521	0.0053	3.861e-21	-0.0339209	0.024595	0.193692	-0.0540149	0.037235	0.186578	0.0243199	0.03933	0.542255
Low-density lipoprotein cholesterol	Low-density lipoprotein cholesterol level in blood	rs10903129	G	A	0.5369	0.0328	0.0037	3.03e-17	-0.0311808	0.018295	0.084067	-0.0615484	0.028807	0.027034	0.0116031	0.026918	0.678444
Low-density lipoprotein cholesterol	Low-density lipoprotein cholesterol level in blood	rs112201728	T	C	0.05805	0.0675	0.0104	8.514e-10	0.0273934	0.034986	0.436837	0.129349	0.057845	0.015715	-0.0305138	0.050969	0.582173
Low-density lipoprotein cholesterol	Low-density lipoprotein cholesterol level in blood	rs11563251	T	C	0.1253	0.0345	0.0062	4.499e-08	0.0407157	0.030603	0.178468	0.0395236	0.046674	0.400002	-0.0099665	0.044578	0.832525
Low-density lipoprotein cholesterol	Low-density lipoprotein cholesterol level in blood	rs1169288	C	A	0.3338	0.0375	0.004	6.447e-21	0.0224276	0.019957	0.259644	0.0184772	0.030462	0.548808	-0.0331784	0.028899	0.281107
Low-density lipoprotein cholesterol	Low-density lipoprotein cholesterol level in blood	rs12066643	C	T	0.8813	0.0389	0.0064	1.063e-08	0.012516	0.028646	0.675175	0.0542682	0.041941	0.241341	0.0283645	0.043219	0.542066
Low-density lipoprotein cholesterol	Low-density lipoprotein cholesterol level in blood	rs1250229	C	T	0.7889	0.0243	0.0042	3.13e-08	0.0164201	0.020886	0.448958	0.0199691	0.03193	0.553046	0.0692783	0.030629	0.041185
Low-density lipoprotein cholesterol	Low-density lipoprotein cholesterol level in blood	rs12721109	G	A	0.98285	0.4462	0.0183	2.99e-122	-0.0742555	0.079895	0.354239	-0.173967	0.136998	0.182382	0.0435507	0.107588	0.731541
Low-density lipoprotein cholesterol	Low-density lipoprotein cholesterol level in blood	rs12748152	T	C	0.07124	0.0499	0.0066	3.209e-12	-0.00943235	0.032794	0.782874	-0.034987	0.049344	0.515864	0.0280159	0.051294	0.593526
Low-density lipoprotein cholesterol	Low-density lipoprotein cholesterol level in blood	rs12916	C	T	0.4314	0.0733	0.0038	7.792e-78	-0.0172805	0.017787	0.348318	-0.0118823	0.027565	0.678729	-0.0168776	0.027313	0.554614
Low-density lipoprotein cholesterol	Low-density lipoprotein cholesterol level in blood	rs13206249	G	A	0.7836	0.0378	0.0062	4.534e-08	0.0227243	0.021353	0.308736	0.0561874	0.032159	0.110487	0.0125433	0.032704	0.714125
Low-density lipoprotein cholesterol	Low-density lipoprotein cholesterol level in blood	rs13277801	C	T	0.347	0.0338	0.0038	3.994e-17	0.0079265	0.018727	0.675343	-0.00802007	0.028223	0.784113	0.00497461	0.028369	0.863981
Low-density lipoprotein cholesterol	Low-density lipoprotein cholesterol level in blood	rs1367117	A	G	0.2876	0.1186	0.004	9.48e-183	0.0139098	0.020277	0.49533	0.0321661	0.031613	0.308243	0.0305292	0.031618	0.33439
Low-density lipoprotein cholesterol	Low-density lipoprotein cholesterol level in blood	rs1408272	T	G	0.94723	0.052	0.0083	3.675e-09	0.0347364	0.036683	0.378794	-0.0366819	0.059234	0.544697	0.141158	0.051072	0.023912
Low-density lipoprotein cholesterol	Low-density lipoprotein cholesterol level in blood	rs1564348	C	T	0.1451	0.0481	0.005	2.762e-21	-0.0419143	0.023272	0.091846	-0.057859	0.034931	0.132094	-0.00980592	0.036886	0.799867
Low-density lipoprotein cholesterol	Low-density lipoprotein cholesterol level in blood	rs16831243	T	C	0.1807	0.0378	0.0055	9.063e-12	-0.0131977	0.026437	0.63152	-0.0548174	0.039287	0.205356	-0.00290722	0.039832	0.944272
Low-density lipoprotein cholesterol	Low-density lipoprotein cholesterol level in blood	rs16891156	C	A	0.01847	0.0965	0.0171	8.233e-09	-0.138969	0.052871	0.031708	-0.234385	0.07337	0.022061	-0.158076	0.076927	0.11082
Low-density lipoprotein cholesterol	Low-density lipoprotein cholesterol level in blood	rs17404153	G	T	0.8562	0.0336	0.0054	1.832e-09	-0.0262533	0.026835	0.327862	-0.123422	0.045366	0.003134	0.0262454	0.038949	0.528511
Low-density lipoprotein cholesterol	Low-density lipoprotein cholesterol level in blood	rs174583	C	T	0.6253	0.0522	0.0038	7.003e-41	0.0635726	0.017923	0.001097	0.090068	0.026818	0.002892	0.061735	0.027534	0.040693
Low-density lipoprotein cholesterol	Low-density lipoprotein cholesterol level in blood	rs1800961	C	T	0.9657	0.0685	0.0106	6.034e-10	0.069364	0.047026	0.191188	0.033745	0.075061	0.688681	0.0835762	0.069912	0.309858
Low-density lipoprotein cholesterol	Low-density lipoprotein cholesterol level in blood	rs1883025	C	T	0.7573	0.0296	0.0044	6.141e-11	-0.0448682	0.021706	0.034229	-0.0508813	0.033245	0.118748	-0.0547571	0.033558	0.095058
Low-density lipoprotein cholesterol	Low-density lipoprotein cholesterol level in blood	rs2000999	A	G	0.1847	0.065	0.0046	4.219e-41	0.00332347	0.022182	0.883092	-0.0174087	0.033001	0.616269	-0.0417599	0.032758	0.237484
Low-density lipoprotein cholesterol	Low-density lipoprotein cholesterol level in blood	rs2030746	T	C	0.3984	0.0214	0.0038	8.605e-09	0.00321283	0.018087	0.861015	0.0143407	0.027963	0.612824	-0.00122575	0.02768	0.965679
Low-density lipoprotein cholesterol	Low-density lipoprotein cholesterol level in blood	rs2073547	G	A	0.1939	0.0485	0.0049	1.923e-21	-0.00369883	0.023796	0.879785	0.013007	0.037426	0.734472	-0.000324052	0.036518	0.993173
Low-density lipoprotein cholesterol	Low-density lipoprotein cholesterol level in blood	rs2228603	C	T	0.92876	0.104	0.0072	4.433e-44	0.00800395	0.032925	0.815584	0.0660586	0.047646	0.217947	-0.0237986	0.051988	0.656286
Low-density lipoprotein cholesterol	Low-density lipoprotein cholesterol level in blood	rs2328223	C	A	0.2493	0.0299	0.005	5.632e-09	0.00579518	0.0222	0.797305	0.0146186	0.033917	0.672417	-0.012986	0.033191	0.708928
Low-density lipoprotein cholesterol	Low-density lipoprotein cholesterol level in blood	rs2390536	A	G	0.3681	0.0223	0.0038	2.037e-08	0.0250867	0.019173	0.187829	-0.0121495	0.028342	0.680738	0.0332162	0.029602	0.259664
Low-density lipoprotein cholesterol	Low-density lipoprotein cholesterol level in blood	rs2419604	A	G	0.3179	0.0302	0.004	7.49e-14	-0.00805435	0.019243	0.683829	-0.0343161	0.028552	0.259574	0.0204926	0.030144	0.500572
Low-density lipoprotein cholesterol	Low-density lipoprotein cholesterol level in blood	rs247616	C	T	0.7071	0.0547	0.0041	2.566e-37	-0.00103546	0.019459	0.958335	-0.0138901	0.030017	0.648791	-0.0049766	0.029709	0.870176
Low-density lipoprotein cholesterol	Low-density lipoprotein cholesterol level in blood	rs2495495	T	C	0.1346	0.0342	0.0059	3.52e-08	0.00404381	0.02607	0.879379	0.0553619	0.041338	0.173657	-0.0112602	0.039363	0.78588
Low-density lipoprotein cholesterol	Low-density lipoprotein cholesterol level in blood	rs2587534	A	G	0.5277	0.0391	0.0037	8.055e-25	0.00280694	0.01808	0.879111	0.033956	0.026828	0.234081	-0.0325388	0.028767	0.255797
Low-density lipoprotein cholesterol	Low-density lipoprotein cholesterol level in blood	rs2642438	G	A	0.7454	0.0352	0.0042	7.318e-16	0.00866947	0.020642	0.683446	-0.0118357	0.032089	0.717728	-0.0194231	0.032711	0.557771
Low-density lipoprotein cholesterol	Low-density lipoprotein cholesterol level in blood	rs267733	A	G	0.8628	0.0331	0.0053	5.285e-09	-0.0271141	0.025203	0.280759	-0.0196242	0.038332	0.615247	-0.00933331	0.037969	0.811212
Low-density lipoprotein cholesterol	Low-density lipoprotein cholesterol level in blood	rs2710642	A	G	0.6187	0.0239	0.0038	6.089e-09	0.00451317	0.018464	0.811193	0.0146843	0.027855	0.613619	0.00135191	0.028422	0.963168
Low-density lipoprotein cholesterol	Low-density lipoprotein cholesterol level in blood	rs2737252	G	A	0.7441	0.0314	0.0041	7.039e-14	-0.0501664	0.021189	0.014711	-0.0394572	0.032228	0.21699	-0.0422095	0.032354	0.18713
Low-density lipoprotein cholesterol	Low-density lipoprotein cholesterol level in blood	rs2738459	A	C	0.5554	0.0532	0.0058	2.261e-19	-0.0349047	0.018539	0.05548	0.0123226	0.027086	0.661994	-0.0430394	0.028661	0.127209
Low-density lipoprotein cholesterol	Low-density lipoprotein cholesterol level in blood	rs2886232	T	C	0.1201	0.0451	0.0064	3.876e-11	0.0117023	0.032188	0.721675	0.0634301	0.051725	0.213695	-0.010788	0.048277	0.833411
Low-density lipoprotein cholesterol	Low-density lipoprotein cholesterol level in blood	rs2954029	A	T	0.5317	0.0564	0.0036	2.095e-50	-0.00989884	0.018068	0.586754	0.0105969	0.027176	0.707412	0.00622131	0.027075	0.82415
Low-density lipoprotein cholesterol	Low-density lipoprotein cholesterol level in blood	rs2965157	T	C	0.97889	0.1886	0.0112	7.292e-62	0.0382669	0.056005	0.535693	0.0414003	0.084507	0.668534	-0.0936415	0.095611	0.326622
Low-density lipoprotein cholesterol	Low-density lipoprotein cholesterol level in blood	rs314253	T	C	0.6649	0.0242	0.0038	3.436e-10	-0.0559313	0.019689	0.003198	-0.0619179	0.030724	0.037293	-0.0399003	0.029808	0.175854
Low-density lipoprotein cholesterol	Low-density lipoprotein cholesterol level in blood	rs3184504	C	T	0.5343	0.0268	0.0038	4.203e-12	0.0640128	0.017182	0.000604	0.0745231	0.026536	0.011331	0.0434494	0.026819	0.131483
Low-density lipoprotein cholesterol	Low-density lipoprotein cholesterol level in blood	rs364585	G	A	0.6332	0.0249	0.0038	4.278e-10	0.0146092	0.018214	0.437729	0.0108405	0.028099	0.710721	0.0257158	0.027743	0.379971
Low-density lipoprotein cholesterol	Low-density lipoprotein cholesterol level in blood	rs3757354	C	T	0.7902	0.0382	0.0044	2.087e-17	-0.0270197	0.021682	0.209968	0.0136639	0.032286	0.686278	-0.0209148	0.033013	0.531198
Low-density lipoprotein cholesterol	Low-density lipoprotein cholesterol level in blood	rs3780181	A	G	0.94723	0.0445	0.0074	1.764e-09	-0.0548764	0.037299	0.133648	-0.0198556	0.055146	0.72826	-0.0310179	0.056429	0.591963
Low-density lipoprotein cholesterol	Low-density lipoprotein cholesterol level in blood	rs4253776	G	A	0.124	0.0311	0.0059	3.353e-08	-0.0118914	0.027957	0.682872	-0.00768949	0.042019	0.861879	-0.008011	0.043396	0.860938
Low-density lipoprotein cholesterol	Low-density lipoprotein cholesterol level in blood	rs4530754	A	G	0.5818	0.0275	0.0036	3.576e-12	0.00261441	0.017864	0.885979	0.00830539	0.027176	0.76811	0.0226506	0.026745	0.420519
Low-density lipoprotein cholesterol	Low-density lipoprotein cholesterol level in blood	rs4722551	C	T	0.1702	0.0391	0.0049	3.949e-14	-0.0135332	0.022909	0.569089	0.00314804	0.035854	0.93228	-0.00665308	0.035076	0.855703
Low-density lipoprotein cholesterol	Low-density lipoprotein cholesterol level in blood	rs4942486	T	C	0.4617	0.0243	0.0037	2.261e-11	0.0553978	0.018812	0.002238	0.0941158	0.029912	0.000773	0.0346864	0.028331	0.217473
Low-density lipoprotein cholesterol	Low-density lipoprotein cholesterol level in blood	rs4970712	C	A	0.8061	0.0339	0.0044	2.458e-13	-0.0717987	0.023549	0.001357	-0.00597114	0.034211	0.865257	-0.112296	0.037679	0.001274
Low-density lipoprotein cholesterol	Low-density lipoprotein cholesterol level in blood	rs5763662	T	C	0.02507	0.0767	0.0121	1.191e-08	-0.0143505	0.055205	0.80884	-0.0142085	0.083844	0.878598	-0.0318932	0.079872	0.722903
Low-density lipoprotein cholesterol	Low-density lipoprotein cholesterol level in blood	rs579459	C	T	0.215	0.0665	0.0045	2.419e-44	-0.0116577	0.021294	0.596421	-0.00530404	0.032699	0.875946	-0.0166244	0.032222	0.623492
Low-density lipoprotein cholesterol	Low-density lipoprotein cholesterol level in blood	rs6016373	A	G	0.6266	0.0349	0.0037	7.947e-19	0.00760384	0.018203	0.683971	0.000731267	0.028017	0.979771	0.0413419	0.026992	0.153073
Low-density lipoprotein cholesterol	Low-density lipoprotein cholesterol level in blood	rs6065311	C	T	0.4604	0.0417	0.0036	1.656e-30	-0.0236126	0.017402	0.192914	-0.0542271	0.025819	0.052903	-0.00192585	0.027351	0.945476
Low-density lipoprotein cholesterol	Low-density lipoprotein cholesterol level in blood	rs646776	T	C	0.7876	0.1602	0.0044	1.63e-272	0.0195009	0.020794	0.367873	0.0657926	0.030623	0.051613	0.0106899	0.031946	0.748618
Low-density lipoprotein cholesterol	Low-density lipoprotein cholesterol level in blood	rs6504872	T	C	0.4723	0.0274	0.0037	3.479e-13	0.0204994	0.018381	0.263487	-0.0184237	0.026981	0.514328	0.061112	0.029302	0.031062
Low-density lipoprotein cholesterol	Low-density lipoprotein cholesterol level in blood	rs6511720	G	T	0.90237	0.2209	0.0061	3.85e-262	-0.0210401	0.028713	0.466905	0.00263246	0.042371	0.952651	-0.0124739	0.043701	0.782068
Low-density lipoprotein cholesterol	Low-density lipoprotein cholesterol level in blood	rs6544713	T	C	0.2942	0.0806	0.0041	4.843e-83	-0.0196651	0.019032	0.320345	-0.0299913	0.028571	0.322645	-0.0396487	0.028844	0.199856
Low-density lipoprotein cholesterol	Low-density lipoprotein cholesterol level in blood	rs6709904	A	G	0.8865	0.055	0.0085	4.577e-10	-0.0161538	0.028304	0.572756	0.00732174	0.04199	0.86828	-0.0358805	0.044196	0.420338
Low-density lipoprotein cholesterol	Low-density lipoprotein cholesterol level in blood	rs676388	C	T	0.4631	0.0265	0.0039	1.31e-11	0.00587523	0.017755	0.746564	0.0488993	0.025915	0.080381	-0.0493767	0.028649	0.078086
Low-density lipoprotein cholesterol	Low-density lipoprotein cholesterol level in blood	rs6818397	T	G	0.4129	0.0224	0.004	1.677e-08	-0.00938389	0.0186	0.623792	-0.00915579	0.028172	0.754313	0.0193457	0.029359	0.513991
Low-density lipoprotein cholesterol	Low-density lipoprotein cholesterol level in blood	rs6882076	C	T	0.6662	0.0456	0.0038	3.31e-31	-0.0183143	0.018831	0.330802	-0.000603818	0.028581	0.983599	-0.0386407	0.029434	0.18472
Low-density lipoprotein cholesterol	Low-density lipoprotein cholesterol level in blood	rs6909746	C	T	0.6082	0.0263	0.0037	7.86e-11	-0.0214601	0.018399	0.24176	0.00072126	0.027528	0.979676	-0.0252495	0.028473	0.376432
Low-density lipoprotein cholesterol	Low-density lipoprotein cholesterol level in blood	rs7254892	G	A	0.96834	0.4853	0.0119	0	-0.0365894	0.053215	0.498608	-0.182237	0.089627	0.024065	0.0398745	0.076098	0.643143
Low-density lipoprotein cholesterol	Low-density lipoprotein cholesterol level in blood	rs72902576	T	G	0.96306	0.0933	0.0133	9.576e-12	-0.0720909	0.052956	0.16413	-0.0500218	0.079207	0.539497	-0.159034	0.086968	0.047281
Low-density lipoprotein cholesterol	Low-density lipoprotein cholesterol level in blood	rs7534572	G	C	0.69	0.0407	0.0058	1.288e-11	-0.036518	0.0199	0.061872	-0.0807335	0.03177	0.00749	-0.0537265	0.031192	0.07768
Low-density lipoprotein cholesterol	Low-density lipoprotein cholesterol level in blood	rs7551981	T	G	0.595	0.0472	0.0038	1.362e-33	0.00747386	0.018143	0.688055	0.028667	0.027316	0.321458	-0.0124146	0.028366	0.666613
Low-density lipoprotein cholesterol	Low-density lipoprotein cholesterol level in blood	rs75687619	T	G	0.02375	0.1735	0.0161	8.052e-24	0.110038	0.074171	0.122144	0.137649	0.115812	0.22089	0.102613	0.110188	0.35356
Low-density lipoprotein cholesterol	Low-density lipoprotein cholesterol level in blood	rs7640978	C	T	0.8945	0.0392	0.0069	9.837e-09	-0.0555624	0.033021	0.084761	-0.117695	0.052718	0.016679	-0.0214474	0.048509	0.666958
Low-density lipoprotein cholesterol	Low-density lipoprotein cholesterol level in blood	rs7832643	T	G	0.405	0.0339	0.0038	2.671e-17	0.0471612	0.019168	0.011339	0.0342922	0.029027	0.234559	0.0728777	0.030253	0.011789
Low-density lipoprotein cholesterol	Low-density lipoprotein cholesterol level in blood	rs8017377	A	G	0.4591	0.0303	0.0038	2.516e-15	0.022055	0.018672	0.235705	0.0402452	0.029495	0.167364	0.0539757	0.029617	0.061479
Low-density lipoprotein cholesterol	Low-density lipoprotein cholesterol level in blood	rs964184	G	C	1	0.0855	0.0078	2.008e-26	-0.0369942	0.026308	0.154828	-0.0351306	0.039936	0.380896	-0.0827342	0.04195	0.039402
Low-density lipoprotein cholesterol	Low-density lipoprotein cholesterol level in blood	rs9875338	G	A	0.6121	0.027	0.0037	2.21e-11	0.0245888	0.017678	0.182543	0.0119835	0.027328	0.67345	0.00619616	0.027517	0.827687
Low-density lipoprotein cholesterol	Low-density lipoprotein cholesterol level in blood	rs9987289	G	A	0.9248	0.0714	0.0066	8.529e-24	-0.0404843	0.031861	0.199437	-0.0220374	0.048698	0.659468	-0.0774054	0.049539	0.107129
Cardiometabolic
Body mass index	Body mass index	rs1000940	G	A	0.225	0.0184	0.0033	1.812e-08	-0.0116648	0.018778	0.546872	-0.00265452	0.029157	0.929723	-0.00195792	0.029057	0.947916
Body mass index	Body mass index	rs10132280	A	C	0.3333	-0.0221	0.0033	1.401e-11	-0.0152609	0.019296	0.444942	0.0233883	0.030693	0.449129	0.0304826	0.030791	0.321946
Body mass index	Body mass index	rs1016287	T	C	0.325	0.0228	0.0033	4.355e-12	-0.0292486	0.019254	0.148051	-0.0487124	0.028957	0.120177	-0.0316857	0.029545	0.313616
Body mass index	Body mass index	rs10182181	A	G	0.5	-0.0309	0.0029	8.071e-26	-0.0299422	0.018433	0.100135	-0.0271306	0.028171	0.335683	-0.0572712	0.028992	0.041848
Body mass index	Body mass index	rs10733682	A	G	0.425	0.0188	0.003	2.455e-10	-0.0051804	0.017642	0.774116	-0.034726	0.026207	0.212928	0.0219503	0.027656	0.429769
Body mass index	Body mass index	rs10840100	G	A	0.725	0.0206	0.003	6.666e-12	-0.00424	0.018611	0.822263	0.0456953	0.027005	0.116097	-0.0206846	0.028747	0.475159
Body mass index	Body mass index	rs11030104	A	G	0.8	0.0416	0.0037	6.658e-30	0.0355671	0.021048	0.110551	-0.00387947	0.033	0.90907	0.0788592	0.031051	0.023293
Body mass index	Body mass index	rs11057405	A	G	0.0917	-0.0304	0.0053	1.22e-08	0.0157168	0.02997	0.605055	-0.000388075	0.04619	0.9936	0.0115036	0.045407	0.806576
Body mass index	Body mass index	rs11165643	C	T	0.425	-0.0221	0.003	1.434e-13	-0.0321328	0.017399	0.078969	-0.000597178	0.027537	0.983177	-0.0465247	0.02641	0.101933
Body mass index	Body mass index	rs11672660	C	T	0.825	0.0339	0.0038	7.911e-19	-0.011026	0.021552	0.612602	-0.0463243	0.034308	0.171177	0.0174422	0.032223	0.606823
Body mass index	Body mass index	rs1167827	A	G	0.4583	-0.02	0.0031	1.975e-10	0.0102285	0.018296	0.579112	0.0221567	0.028502	0.43962	0.00453172	0.027988	0.874315
Body mass index	Body mass index	rs11727676	C	T	0.075	-0.0365	0.0063	6.247e-09	-0.0322598	0.036675	0.41241	-0.0184349	0.056568	0.763038	-0.0806137	0.053199	0.187696
Body mass index	Body mass index	rs12286929	G	A	0.4333	0.0211	0.0029	5.443e-13	0.0533259	0.017071	0.003638	0.0722729	0.025576	0.010567	0.0399359	0.026471	0.158504
Body mass index	Body mass index	rs12429545	G	A	0.9	-0.0324	0.0044	3.152e-13	-0.0299898	0.027318	0.27062	-0.014179	0.040926	0.735895	-0.0987742	0.04426	0.018039
Body mass index	Body mass index	rs12448257	G	A	0.775	-0.0246	0.0037	3.898e-11	-0.0253305	0.022862	0.266371	-0.0410095	0.035349	0.242757	-0.0180973	0.034982	0.610885
Body mass index	Body mass index	rs12940622	A	G	0.4583	-0.0183	0.0029	3.636e-10	0.0209794	0.018346	0.251326	0.0319017	0.028445	0.260003	0.0306446	0.028387	0.278866
Body mass index	Body mass index	rs12986742	C	T	0.5	0.0207	0.0036	8.924e-09	-0.0049884	0.017693	0.782844	0.0262972	0.028047	0.348964	-0.0241206	0.026701	0.390907
Body mass index	Body mass index	rs13021737	A	G	0.125	-0.0604	0.0039	5.439e-54	-0.0224696	0.022812	0.346724	0.0349201	0.036667	0.341313	-0.0386681	0.034193	0.29386
Body mass index	Body mass index	rs13078960	T	G	0.8167	-0.029	0.0038	1.423e-14	-0.0035507	0.02265	0.877742	-0.0238513	0.035146	0.501994	0.0291673	0.033754	0.417736
Body mass index	Body mass index	rs13107325	C	T	0.8833	-0.0472	0.0066	1.064e-12	-0.0463357	0.035524	0.186716	-0.0240095	0.051285	0.64869	-0.0140627	0.052977	0.798589
Body mass index	Body mass index	rs13130484	C	T	0.5667	-0.0398	0.003	8.011e-41	0.0152923	0.01793	0.40945	0.0572404	0.026337	0.045971	0.0123206	0.027762	0.669996
Body mass index	Body mass index	rs13191362	A	G	0.8	0.0285	0.0047	1.092e-09	0.035279	0.027233	0.224093	0.0283861	0.040891	0.517953	0.00276181	0.043286	0.951438
Body mass index	Body mass index	rs13201877	A	G	0.9167	-0.0236	0.0043	4.285e-08	0.0101918	0.025475	0.699566	0.0177934	0.038959	0.666491	-0.0321506	0.040507	0.430869
Body mass index	Body mass index	rs13329567	T	C	0.2167	-0.0307	0.0035	1.526e-18	-0.0309758	0.02098	0.161248	-0.0105414	0.032349	0.755039	-0.046178	0.031842	0.180551
Body mass index	Body mass index	rs1421085	C	T	0.45	0.0803	0.003	2.17e-158	-0.0079445	0.018169	0.670151	-0.0152142	0.027585	0.597403	0.0132311	0.028389	0.646121
Body mass index	Body mass index	rs1441264	A	G	0.55	0.0172	0.0031	2.959e-08	0.0212492	0.017807	0.251262	0.0247867	0.0272	0.387354	0.00117669	0.027871	0.967277
Body mass index	Body mass index	rs1460676	T	C	0.7833	-0.0209	0.0038	4.978e-08	-0.0159737	0.023496	0.499689	-0.0411487	0.03677	0.260444	-0.0127435	0.035642	0.72673
Body mass index	Body mass index	rs14810	C	G	0.325	-0.0183	0.0033	1.923e-08	0.00059482	0.019183	0.97572	0.00529894	0.029555	0.861059	-0.0171624	0.028832	0.569969
Body mass index	Body mass index	rs1516725	T	C	0.0917	-0.0448	0.0044	1.394e-24	0.0264287	0.027086	0.32919	0.0215208	0.04108	0.607344	0.0258714	0.041709	0.541326
Body mass index	Body mass index	rs1528435	T	C	0.5833	0.0175	0.003	4.774e-09	0.00497636	0.018355	0.791101	-0.00579716	0.028297	0.841213	-0.00428481	0.028134	0.881767
Body mass index	Body mass index	rs16851483	G	T	0.9083	-0.0478	0.0075	1.85e-10	-0.012704	0.036387	0.733112	0.00799185	0.05421	0.890002	-0.0378034	0.057326	0.517581
Body mass index	Body mass index	rs17001654	C	G	0.8417	-0.0304	0.0052	5.031e-09	-0.0431074	0.026507	0.09786	-0.0660218	0.041061	0.098516	-0.0590837	0.041377	0.145329
Body mass index	Body mass index	rs17066856	C	T	0.1333	-0.0371	0.005	2.003e-13	-0.0017045	0.031305	0.957983	0.000223975	0.046831	0.996365	-0.0637484	0.045594	0.211891
Body mass index	Body mass index	rs17094222	C	T	0.2083	0.0249	0.0037	2.186e-11	0.0230474	0.022424	0.303466	0.0297229	0.034828	0.395477	0.00687035	0.034199	0.845012
Body mass index	Body mass index	rs17203016	G	A	0.2	0.0211	0.0038	3.406e-08	0.0130673	0.022941	0.572641	0.0196722	0.035686	0.587355	-0.000536144	0.034529	0.988039
Body mass index	Body mass index	rs17381664	C	T	0.425	0.0201	0.0031	4.568e-11	0.0422373	0.019385	0.025688	0.0127405	0.028993	0.665426	0.0674951	0.030389	0.020947
Body mass index	Body mass index	rs17724992	A	G	0.6917	0.0196	0.0034	7.787e-09	0.0272962	0.019832	0.189372	0.0170088	0.030681	0.597412	0.0592491	0.029583	0.067429
Body mass index	Body mass index	rs1928295	C	T	0.425	-0.0182	0.0029	4.318e-10	-0.0092789	0.017617	0.60818	-0.0180591	0.026778	0.519294	0.000711747	0.027202	0.979651
Body mass index	Body mass index	rs2033529	G	A	0.2583	0.0183	0.0032	1.449e-08	-0.0265822	0.018934	0.179946	-0.0238092	0.02912	0.438457	-0.0307727	0.028788	0.314355
Body mass index	Body mass index	rs2060604	T	C	0.5583	0.0203	0.003	9.46e-12	-0.0213387	0.018363	0.243578	0.00450915	0.027461	0.873641	-0.0195967	0.028044	0.488171
Body mass index	Body mass index	rs2112347	G	T	0.375	-0.0254	0.003	1.96e-17	-0.0084052	0.018558	0.659339	0.0219112	0.029468	0.460308	-0.00110661	0.028738	0.97019
Body mass index	Body mass index	rs2176598	T	C	0.2	0.0185	0.0033	3.469e-08	0.00169556	0.020464	0.935173	-0.0174137	0.030795	0.590288	-0.00313792	0.031332	0.922911
Body mass index	Body mass index	rs2183825	C	T	0.2917	0.0241	0.0032	2.223e-14	0.00671043	0.019312	0.731473	-0.0173242	0.029133	0.570544	0.053772	0.030546	0.071173
Body mass index	Body mass index	rs2365389	C	T	0.6583	0.0195	0.003	1.346e-10	-0.0235661	0.018621	0.203172	-0.00824393	0.028193	0.774372	-0.00933133	0.028051	0.744008
Body mass index	Body mass index	rs2820292	A	C	0.4917	-0.0181	0.0029	5.452e-10	-0.0143089	0.017672	0.432989	-0.0242363	0.026862	0.39162	-0.00360148	0.027499	0.898983
Body mass index	Body mass index	rs2836754	C	T	0.65	0.0169	0.003	1.605e-08	-0.0161243	0.019009	0.397465	-0.00434953	0.028743	0.882573	-0.029418	0.029443	0.317372
Body mass index	Body mass index	rs2890652	T	C	0.875	-0.0279	0.0049	1.242e-08	-0.0565731	0.025168	0.020213	0.0117659	0.036887	0.761459	-0.0885519	0.039457	0.018091
Body mass index	Body mass index	rs3736485	A	G	0.425	0.016	0.0029	4.524e-08	0.0258831	0.018617	0.161113	0.0115639	0.028136	0.685975	0.0524682	0.029314	0.066603
Body mass index	Body mass index	rs3800229	T	G	0.6917	0.0175	0.0032	4.95e-08	-0.0110923	0.019339	0.569358	0.0130042	0.029169	0.669249	-0.0394966	0.030369	0.188881
Body mass index	Body mass index	rs3817334	C	T	0.55	-0.0256	0.003	1.168e-17	-0.0083362	0.018272	0.651403	0.0240632	0.027152	0.400144	-0.0259698	0.028505	0.363159
Body mass index	Body mass index	rs3849570	A	C	0.3667	0.0183	0.0033	1.933e-08	0.00180537	0.018958	0.9254	-0.017883	0.02884	0.55428	0.0268571	0.029731	0.367402
Body mass index	Body mass index	rs3888190	A	C	0.3583	0.0311	0.003	3.454e-25	0.0428784	0.01903	0.020931	0.0202417	0.028659	0.483499	0.0579264	0.029548	0.043402
Body mass index	Body mass index	rs4740619	T	C	0.5333	0.017	0.0029	6.356e-09	0.0183361	0.017669	0.316909	0.00444788	0.02752	0.875607	0.0297141	0.026862	0.296284
Body mass index	Body mass index	rs4889606	G	A	0.3583	-0.0187	0.003	6.58e-10	-0.0282441	0.018817	0.152334	0.00266644	0.029745	0.930445	-0.0594645	0.028074	0.052764
Body mass index	Body mass index	rs543874	G	A	0.2667	0.0497	0.0037	2.287e-40	-0.0195723	0.022542	0.405342	-0.0113299	0.034832	0.756281	-0.0566815	0.033392	0.12168
Body mass index	Body mass index	rs6091540	C	T	0.725	0.0185	0.0033	2.138e-08	-0.0145319	0.020146	0.473048	0.0253291	0.029653	0.419236	-0.0243999	0.031159	0.436423
Body mass index	Body mass index	rs6457796	T	C	0.7417	-0.0209	0.0033	2.535e-10	-0.0134136	0.020347	0.512557	0.00432534	0.030416	0.89076	-0.0264949	0.031572	0.403448
Body mass index	Body mass index	rs6477694	C	T	0.3583	0.0169	0.003	1.705e-08	-0.0136639	0.018311	0.469915	-0.0245222	0.027802	0.402921	0.00645611	0.028373	0.823811
Body mass index	Body mass index	rs6567160	C	T	0.2833	0.0562	0.0035	6.684e-59	0.0308686	0.021775	0.152246	0.0368573	0.033233	0.265177	0.0282686	0.033241	0.397116
Body mass index	Body mass index	rs657452	A	G	0.4167	0.0227	0.0031	2.123e-13	-0.0008183	0.018167	0.964748	0.00951855	0.028029	0.73883	0.0163083	0.028252	0.5683
Body mass index	Body mass index	rs6713510	A	G	0.4833	0.0164	0.0029	1.974e-08	-0.0272047	0.017561	0.138654	-0.0229504	0.026967	0.4185	-0.0446	0.026543	0.118068
Body mass index	Body mass index	rs6804842	A	G	0.425	-0.0183	0.003	8.016e-10	0.0252944	0.018789	0.175153	0.0387023	0.029146	0.179578	0.0164204	0.028654	0.571206
Body mass index	Body mass index	rs7138803	G	A	0.5583	-0.032	0.003	5.115e-26	0.032796	0.017646	0.077363	-0.00586377	0.02805	0.837965	0.0758761	0.025939	0.008398
Body mass index	Body mass index	rs7144011	T	G	0.275	0.0274	0.0035	6.045e-15	-0.0443877	0.020656	0.04426	-0.00661483	0.033016	0.847343	-0.100103	0.029707	0.003194
Body mass index	Body mass index	rs7531118	T	C	0.3917	-0.0331	0.003	1.88e-28	0.0179313	0.018914	0.343372	0.0315868	0.029493	0.282756	0.0349578	0.029607	0.234763
Body mass index	Body mass index	rs7550711	T	C	0.0339	0.0659	0.0087	5.059e-14	-0.0332797	0.04581	0.50316	0.0357898	0.076571	0.653852	-0.0404387	0.067225	0.591221
Body mass index	Body mass index	rs7599312	G	A	0.7083	0.0214	0.0033	4.73e-11	0.0056791	0.019795	0.77974	0.0199323	0.030181	0.530249	0.0263892	0.029664	0.400732
Body mass index	Body mass index	rs7715256	G	T	0.45	0.0168	0.0029	8.851e-09	-0.0265637	0.017523	0.147044	-0.0506472	0.026127	0.073035	-0.0144682	0.027102	0.608765
Body mass index	Body mass index	rs7899106	A	G	0.95	-0.0379	0.0067	1.269e-08	0.123592	0.037527	0.005323	0.13599	0.05606	0.047595	0.0258451	0.062042	0.703923
Body mass index	Body mass index	rs7903146	T	C	0.25	-0.0235	0.0033	1.103e-12	-0.0337181	0.019027	0.092932	-0.0143413	0.029338	0.640044	-0.0241892	0.029508	0.437624
Body mass index	Body mass index	rs879620	C	T	0.4083	-0.0244	0.0039	3.939e-10	0.00198403	0.018455	0.915731	0.0107134	0.028849	0.715302	-0.0248882	0.027617	0.392868
Body mass index	Body mass index	rs891389	C	T	0.675	-0.0209	0.0037	1.617e-08	-0.0271228	0.018989	0.149606	-0.00160471	0.028377	0.956076	-0.04831	0.029854	0.098833
Body mass index	Body mass index	rs9304665	A	T	0.7	0.0243	0.0043	1.594e-08	0.00582694	0.022031	0.797007	0.00919515	0.034029	0.795923	0.00198296	0.033695	0.954702
Body mass index	Body mass index	rs9374842	T	C	0.7417	0.0196	0.0034	7.198e-09	0.0131004	0.020307	0.532785	0.00738117	0.03147	0.821576	0.0475414	0.029912	0.14195
Body mass index	Body mass index	rs943005	T	C	0.1	0.0444	0.0038	4.524e-31	0.00912028	0.023328	0.699851	-0.0430589	0.034545	0.249628	0.0420302	0.036574	0.24733
Body mass index	Body mass index	rs9540493	G	A	0.55	-0.0182	0.0031	3.952e-09	-0.0027173	0.018388	0.884314	-0.0255605	0.028941	0.378452	0.00313892	0.027901	0.913156
Body mass index	Body mass index	rs9579083	G	C	0.7667	-0.0295	0.0046	1.426e-10	0.00384036	0.02265	0.868845	0.0392576	0.033886	0.282357	-0.00405576	0.034937	0.910384
Body mass index	Body mass index	rs977747	T	G	0.4667	0.0168	0.003	2.182e-08	-0.0407074	0.017688	0.030066	-0.0345759	0.02753	0.238359	-0.0464074	0.026969	0.1103
Body mass index	Body mass index	rs9926784	T	C	0.7917	0.0249	0.0038	8.548e-11	0.00427412	0.022951	0.856185	0.0128056	0.035241	0.729315	0.051287	0.033612	0.161887
Body fat percentage	Body fat percentage	rs10050620	C	T	0.674618	0.0103073	0.00164616	3.8e-10	-0.0241051	0.02021	0.230857	-0.0167283	0.030571	0.589326	-0.0383886	0.031308	0.216373
Body fat percentage	Body fat percentage	rs10100245	G	A	0.435503	-0.0152146	0.00155645	1.4e-22	-0.00483266	0.017905	0.791894	-0.0357526	0.026461	0.204651	0.0137392	0.02806	0.629237
Body fat percentage	Body fat percentage	rs10116857	C	A	0.938174	0.0219296	0.00320576	7.9e-12	0.0490663	0.033882	0.183452	0.114504	0.047014	0.03963	-0.0102661	0.054232	0.856342
Body fat percentage	Body fat percentage	rs1013293	G	A	0.569714	0.0139271	0.00155866	4.1e-19	-0.0168837	0.018257	0.35555	-0.0218535	0.02824	0.441701	-0.00849878	0.027906	0.765145
Body fat percentage	Body fat percentage	rs10146997	A	G	0.778129	-0.018731	0.00185697	6.3e-24	0.0455038	0.020595	0.038826	0.00531912	0.032981	0.876691	0.101104	0.029642	0.002868
Body fat percentage	Body fat percentage	rs10175266	A	G	0.631148	-0.0125399	0.00159364	3.6e-15	-0.0271131	0.019205	0.154485	0.00355732	0.028513	0.903832	-0.0175137	0.029297	0.554528
Body fat percentage	Body fat percentage	rs10187101	C	T	0.636389	0.010248	0.00159844	1.4e-10	-0.000587827	0.018254	0.974752	0.0177537	0.027404	0.536002	-0.0180973	0.028398	0.528052
Body fat percentage	Body fat percentage	rs10209821	C	T	0.657388	-0.0123638	0.0016188	2.2e-14	0.00149311	0.019518	0.940261	0.027363	0.029144	0.375374	-0.00664487	0.030107	0.829282
Body fat percentage	Body fat percentage	rs10259620	A	G	0.212841	0.0139877	0.00189659	1.6e-13	-0.0192144	0.020763	0.374095	-0.0403606	0.031472	0.233357	-0.00953532	0.031949	0.774748
Body fat percentage	Body fat percentage	rs10271582	A	G	0.845952	0.0138378	0.00213519	9.1e-11	0.0279448	0.023738	0.263893	0.0136903	0.037028	0.725512	0.0237263	0.036178	0.537328
Body fat percentage	Body fat percentage	rs1038088	T	G	0.480665	-0.0125471	0.00154189	4e-16	0.0176366	0.018265	0.334324	0.0322513	0.028614	0.257536	0.00570967	0.027754	0.8405
Body fat percentage	Body fat percentage	rs10423928	T	A	0.805564	0.0232502	0.00194747	7.4e-33	-0.0103849	0.021541	0.633481	-0.045927	0.034261	0.174442	0.0194713	0.032162	0.565683
Body fat percentage	Body fat percentage	rs10496731	T	G	0.625095	0.0115311	0.00158686	3.7e-13	0.00741845	0.020181	0.720692	-0.00507212	0.032065	0.87763	0.0478508	0.029722	0.136913
Body fat percentage	Body fat percentage	rs10505836	A	C	0.139997	-0.0128411	0.00223802	9.6e-09	-0.0288975	0.024367	0.261163	-0.0361496	0.03711	0.366169	-0.0193908	0.037561	0.626224
Body fat percentage	Body fat percentage	rs10510025	C	T	0.75292	-0.0129238	0.00179232	5.6e-13	0.0102301	0.020195	0.623231	0.00120172	0.030819	0.969867	-0.00636768	0.031384	0.843118
Body fat percentage	Body fat percentage	rs10513935	G	A	0.698499	0.00942576	0.00168416	2.2e-08	-0.0131077	0.019449	0.502937	-0.00321283	0.029271	0.914828	0.0119754	0.028907	0.691019
Body fat percentage	Body fat percentage	rs1056441	T	C	0.324699	-0.0120757	0.0016495	2.5e-13	-0.00459655	0.019695	0.819808	0.0462402	0.03177	0.139246	0.00426788	0.030531	0.891677
Body fat percentage	Body fat percentage	rs10756798	C	T	0.357563	0.0140265	0.00160866	2.8e-18	-0.00919212	0.018834	0.635155	-1.90002e-05	0.0294	0.999491	-0.022079	0.02849	0.461621
Body fat percentage	Body fat percentage	rs1078455	T	C	0.690489	-0.00964481	0.00167852	9.1e-09	0.0214627	0.019077	0.280124	0.00213528	0.030071	0.945181	0.0249251	0.029055	0.416761
Body fat percentage	Body fat percentage	rs10788497	G	C	0.500384	-0.0103873	0.00154427	1.7e-11	-0.0414317	0.018654	0.022979	-0.0103562	0.027693	0.713177	-0.0774785	0.029758	0.006221
Body fat percentage	Body fat percentage	rs10799778	T	G	0.166329	0.0130789	0.00206635	2.5e-10	-0.0100726	0.023585	0.679745	-0.0179491	0.035445	0.631549	-0.0407595	0.035364	0.28637
Body fat percentage	Body fat percentage	rs10854853	G	T	0.543216	-0.0104441	0.00155077	1.6e-11	-0.0371811	0.01871	0.042804	-0.0602048	0.029538	0.035298	-0.0213211	0.028481	0.457113
Body fat percentage	Body fat percentage	rs1086103	C	A	0.954225	0.021384	0.00368848	6.7e-09	0.0811038	0.043481	0.101172	-0.0404104	0.071837	0.585665	0.117972	0.064047	0.128891
Body fat percentage	Body fat percentage	rs10867315	G	A	0.809406	0.0111522	0.00196791	1.5e-08	0.0182536	0.022259	0.431175	0.0590507	0.032768	0.100964	-0.0203172	0.035284	0.570397
Body fat percentage	Body fat percentage	rs10896012	T	C	0.782606	-0.0115223	0.00187372	7.8e-10	-0.0330004	0.023654	0.158713	-0.0489797	0.036061	0.168226	-0.022278	0.036155	0.543243
Body fat percentage	Body fat percentage	rs10938397	A	G	0.5657	-0.0201696	0.00155596	2e-38	0.0146863	0.017972	0.429091	0.056854	0.026376	0.047701	0.0109032	0.027802	0.706074
Body fat percentage	Body fat percentage	rs10959841	T	C	0.612632	0.00911255	0.00158643	9.2e-09	-0.000439903	0.018351	0.981184	0.00752827	0.02797	0.795089	-0.00220058	0.028373	0.939758
Body fat percentage	Body fat percentage	rs10999460	C	T	0.734479	-0.016885	0.00175383	6.1e-22	0.0435528	0.01944	0.035582	-0.00825979	0.031137	0.795401	0.0788657	0.028988	0.014864
Body fat percentage	Body fat percentage	rs11012732	A	G	0.668281	-0.0166039	0.00163819	3.8e-24	-0.00958393	0.019042	0.618006	-0.0403969	0.02995	0.172412	-0.0120768	0.029247	0.684779
Body fat percentage	Body fat percentage	rs11022718	C	T	0.797032	0.0107504	0.00193009	2.5e-08	-0.022932	0.023327	0.325476	-0.0309607	0.035966	0.391335	0.0164557	0.03459	0.651541
Body fat percentage	Body fat percentage	rs11030016	C	T	0.260223	-0.0132564	0.001761	5.2e-14	-0.0156905	0.019553	0.438666	0.0251013	0.030941	0.419639	-0.0670954	0.028514	0.03287
Body fat percentage	Body fat percentage	rs11030108	A	G	0.320038	0.0185028	0.00165098	3.8e-29	-0.0365592	0.018781	0.065677	-0.0399182	0.02871	0.194789	-0.041884	0.028681	0.174138
Body fat percentage	Body fat percentage	rs11062595	C	G	0.90778	0.0153041	0.00266658	9.5e-09	0.0253086	0.029726	0.420793	0.0627769	0.043387	0.194829	-0.0211067	0.04724	0.663356
Body fat percentage	Body fat percentage	rs11079849	C	T	0.671438	0.0130416	0.00164632	2.3e-15	-0.000556845	0.019407	0.977517	0.0171228	0.0293	0.577192	-0.0218838	0.030253	0.472941
Body fat percentage	Body fat percentage	rs11105842	G	A	0.632458	0.0101643	0.00160647	2.5e-10	0.0151421	0.018183	0.420652	0.05481	0.026929	0.061134	-0.0112169	0.028579	0.699661
Body fat percentage	Body fat percentage	rs11119208	A	G	0.385098	0.00965759	0.00157945	9.7e-10	0.0179185	0.018525	0.333489	-0.0284293	0.027239	0.323956	-0.00883592	0.02766	0.758178
Body fat percentage	Body fat percentage	rs11122450	T	G	0.388311	0.0101571	0.00157943	1.3e-10	-0.00149512	0.018347	0.93631	0.0100097	0.028577	0.730935	0.020083	0.028637	0.486658
Body fat percentage	Body fat percentage	rs11129660	C	T	0.790217	-0.0110275	0.00189369	5.8e-09	-0.0222927	0.022339	0.318068	-0.0552899	0.03547	0.111248	-0.0137224	0.033939	0.691894
Body fat percentage	Body fat percentage	rs11150745	A	G	0.682304	0.0126783	0.00166019	2.2e-14	-0.0263011	0.019883	0.182803	-0.0211458	0.030287	0.488837	-0.0486797	0.031279	0.112785
Body fat percentage	Body fat percentage	rs11165643	C	T	0.409856	-0.0146762	0.00156269	5.9e-21	-0.0321328	0.017399	0.078969	-0.000597178	0.027537	0.983177	-0.0465247	0.02641	0.101933
Body fat percentage	Body fat percentage	rs11205303	T	C	0.593354	-0.018328	0.00156672	1.3e-31	-0.00584787	0.018912	0.760176	0.0272099	0.028091	0.359799	-0.0496679	0.030389	0.095218
Body fat percentage	Body fat percentage	rs11208779	G	C	0.471122	-0.010317	0.00154445	2.4e-11	-0.0419163	0.017141	0.021265	-0.0250901	0.026689	0.372397	-0.0679994	0.025704	0.016223
Body fat percentage	Body fat percentage	rs11222371	C	T	0.590766	-0.0118153	0.00156853	5e-14	0.0268883	0.01753	0.142466	0.00423897	0.027492	0.88127	0.0697714	0.025842	0.014346
Body fat percentage	Body fat percentage	rs11245344	C	T	0.428863	-0.00937385	0.00156054	1.9e-09	-0.00839413	0.017836	0.646658	0.00504923	0.027922	0.859685	0.0389745	0.028696	0.169546
Body fat percentage	Body fat percentage	rs112710809	C	T	0.936465	-0.0210464	0.00319585	4.5e-11	0.0631976	0.033171	0.084382	0.0904467	0.050542	0.122472	0.0641055	0.049513	0.249975
Body fat percentage	Body fat percentage	rs112852122	G	A	0.842171	0.0164403	0.00215064	2.1e-14	0.00564591	0.025352	0.829074	-0.00899344	0.039974	0.827351	0.0016724	0.038915	0.967078
Body fat percentage	Body fat percentage	rs11343	T	G	0.438669	-0.00867343	0.00158474	4.4e-08	0.000427908	0.017882	0.981242	0.0164136	0.027723	0.558152	0.00648393	0.027626	0.818222
Body fat percentage	Body fat percentage	rs113503736	T	G	0.776628	0.0102974	0.00185568	2.9e-08	0.022445	0.021378	0.315149	0.0821693	0.031072	0.018573	-0.0340429	0.034687	0.32626
Body fat percentage	Body fat percentage	rs113941571	C	T	0.921279	-0.0209909	0.00297573	1.7e-12	0.0607293	0.039244	0.162714	0.0661836	0.057778	0.314466	0.0461696	0.061302	0.501025
Body fat percentage	Body fat percentage	rs114295766	A	T	0.930473	0.0195859	0.00321452	1.1e-09	-0.00456058	0.040941	0.914476	0.0492995	0.05797	0.447159	0.0340843	0.059452	0.603104
Body fat percentage	Body fat percentage	rs11538	A	G	0.828162	-0.0121586	0.00204591	2.8e-09	-0.0269408	0.024485	0.269685	-0.0332065	0.038207	0.386749	0.0123105	0.036088	0.745392
Body fat percentage	Body fat percentage	rs11619393	T	C	0.855032	-0.0146332	0.00219293	2.5e-11	-0.030856	0.027579	0.261255	-0.0344121	0.041386	0.408565	0.000322052	0.04153	0.994071
Body fat percentage	Body fat percentage	rs11619722	T	C	0.699067	0.0108221	0.00168444	1.3e-10	-0.00193113	0.02006	0.924661	-0.0337094	0.031923	0.289674	0.0272027	0.030002	0.392313
Body fat percentage	Body fat percentage	rs11664106	A	T	0.626052	-0.010994	0.00163476	1.8e-11	-0.0463987	0.021034	0.023541	-0.0889637	0.033562	0.004979	-0.0460951	0.032347	0.147995
Body fat percentage	Body fat percentage	rs11664848	C	G	0.340384	-0.00965173	0.00163558	3.6e-09	0.0413128	0.019638	0.031443	0.0182249	0.029472	0.540754	0.0609963	0.030659	0.039964
Body fat percentage	Body fat percentage	rs11666808	T	C	0.374707	0.0177091	0.00160075	1.9e-28	-0.00102853	0.01933	0.95842	0.0471231	0.031014	0.122079	-0.0173557	0.029137	0.569889
Body fat percentage	Body fat percentage	rs11677541	G	A	0.464729	0.00923656	0.00154968	2.5e-09	0.0200555	0.01821	0.269639	0.0446913	0.02858	0.111601	0.0109736	0.027775	0.697585
Body fat percentage	Body fat percentage	rs117176448	C	G	0.903825	-0.0172978	0.00261256	3.6e-11	0.0154436	0.030834	0.632763	0.029743	0.045909	0.549009	0.0273239	0.046854	0.589057
Body fat percentage	Body fat percentage	rs11782074	G	T	0.616376	-0.0106691	0.00161125	3.6e-11	0.0299315	0.018125	0.115677	-0.041188	0.029918	0.163354	0.0186121	0.028123	0.527949
Body fat percentage	Body fat percentage	rs11786089	A	G	0.540339	-0.0112967	0.00154993	3.1e-13	-0.0229662	0.018419	0.210124	-0.0347067	0.028609	0.221826	-0.0118653	0.028025	0.676913
Body fat percentage	Body fat percentage	rs11852419	A	T	0.738331	-0.0106498	0.00175622	1.3e-09	0.0124735	0.019926	0.544606	0.00182867	0.030595	0.953848	0.0220002	0.030127	0.488584
Body fat percentage	Body fat percentage	rs11855853	C	T	0.730586	0.0103933	0.00174766	2.7e-09	0.00700145	0.020694	0.74212	-0.00136407	0.03189	0.966893	0.030082	0.031091	0.363299
Body fat percentage	Body fat percentage	rs11866219	A	C	0.416213	0.0158787	0.00158501	1.3e-23	0.0327605	0.018915	0.07886	0.0818104	0.030406	0.004538	0.0160013	0.028676	0.581525
Body fat percentage	Body fat percentage	rs12042959	A	G	0.856083	0.0145771	0.00220294	3.7e-11	0.0153858	0.024727	0.550164	-0.00620372	0.038409	0.87572	-0.0106155	0.038548	0.788866
Body fat percentage	Body fat percentage	rs12053559	T	G	0.528799	-0.00856437	0.00154317	2.9e-08	0.00185171	0.019177	0.924634	-0.0285845	0.030228	0.344776	0.0466902	0.028274	0.126056
Body fat percentage	Body fat percentage	rs12072739	A	G	0.775416	-0.0134145	0.00184627	3.7e-13	0.00562077	0.020522	0.789626	-0.00698356	0.032069	0.831808	0.00685242	0.031343	0.833381
Body fat percentage	Body fat percentage	rs12103006	A	G	0.430915	-0.0104802	0.00155885	1.8e-11	-0.0357412	0.01772	0.056021	-0.0254512	0.027504	0.380515	-0.0261007	0.027513	0.368961
Body fat percentage	Body fat percentage	rs1229984	T	C	0.0272191	-0.0310059	0.00467505	3.3e-11	-0.107288	0.041086	0.025185	-0.177898	0.054392	0.010505	-0.118697	0.061693	0.111945
Body fat percentage	Body fat percentage	rs12375196	C	A	0.575723	-0.0102996	0.00156914	5.2e-11	-0.00112137	0.017887	0.950819	-0.0140301	0.027948	0.620466	0.000797318	0.027479	0.977489
Body fat percentage	Body fat percentage	rs12376870	G	A	0.762337	0.0110309	0.00181676	1.3e-09	-0.0387456	0.021491	0.066386	-0.0708684	0.033668	0.028594	-0.0268717	0.032493	0.410576
Body fat percentage	Body fat percentage	rs12402939	A	C	0.607637	0.0101759	0.00157772	1.1e-10	0.0026094	0.018166	0.888072	-0.0289703	0.02845	0.30793	0.00858676	0.027463	0.763041
Body fat percentage	Body fat percentage	rs12419272	C	G	0.943068	-0.0206723	0.00333136	5.5e-10	0.00426107	0.035988	0.90947	0.0435988	0.053388	0.460375	0.0281598	0.052964	0.625004
Body fat percentage	Body fat percentage	rs12432026	T	G	0.459887	-0.00996462	0.00154621	1.2e-10	0.0159108	0.018207	0.383093	0.00985528	0.027851	0.728137	0.00321682	0.027559	0.909275
Body fat percentage	Body fat percentage	rs12441543	G	A	0.712888	-0.0114053	0.0017089	2.5e-11	0.0318891	0.01918	0.114343	-0.00832624	0.030482	0.789325	0.0340564	0.029383	0.277234
Body fat percentage	Body fat percentage	rs12459965	C	T	0.732376	0.0126806	0.00174938	4.2e-13	0.0258061	0.020018	0.218368	0.0150091	0.030908	0.643025	0.0610864	0.029739	0.061238
Body fat percentage	Body fat percentage	rs12462975	G	A	0.67041	-0.0123462	0.00165332	8.2e-14	-0.00708385	0.019476	0.719365	-0.0226173	0.030391	0.459999	0.0218663	0.029183	0.476823
Body fat percentage	Body fat percentage	rs12475388	G	A	0.514315	0.00988584	0.00154662	1.6e-10	0.0157311	0.01793	0.396359	0.0423638	0.026805	0.140741	-0.0210489	0.028552	0.464126
Body fat percentage	Body fat percentage	rs12538435	A	G	0.738179	0.0109846	0.00175319	3.7e-10	0.00844254	0.01961	0.675538	-0.0231881	0.030841	0.455338	-0.000462893	0.030229	0.988142
Body fat percentage	Body fat percentage	rs12619178	C	T	0.599171	0.0144544	0.0015682	3e-20	-0.00166062	0.018233	0.92858	0.0464754	0.026766	0.107065	-0.0414643	0.02894	0.146364
Body fat percentage	Body fat percentage	rs12628603	G	A	0.382946	0.00959714	0.00159107	1.6e-09	-0.0302922	0.017615	0.101312	0.0102928	0.027916	0.71711	-0.069289	0.025923	0.015312
Body fat percentage	Body fat percentage	rs12639116	C	T	0.903442	0.0161252	0.00262251	7.8e-10	-0.00247992	0.028329	0.93199	-0.0309859	0.045234	0.499216	0.0701575	0.040282	0.120204
Body fat percentage	Body fat percentage	rs12658319	C	T	0.700879	-0.0107194	0.0016852	2e-10	0.0179115	0.018958	0.362647	0.0485434	0.028312	0.112895	0.00894186	0.029299	0.769044
Body fat percentage	Body fat percentage	rs12670456	A	G	0.698246	-0.00941089	0.00168003	2.1e-08	-0.0074333	0.01951	0.706555	-0.00656143	0.029788	0.829566	0.0313235	0.02889	0.307806
Body fat percentage	Body fat percentage	rs12724928	T	C	0.79514	0.0146759	0.00190484	1.3e-14	-0.00420614	0.021739	0.849192	-0.082945	0.035978	0.015429	0.0196008	0.032306	0.564968
Body fat percentage	Body fat percentage	rs1284373	C	T	0.800786	0.0108576	0.00192322	1.6e-08	0.00670442	0.020957	0.755687	0.0241503	0.031471	0.468384	-0.00486813	0.03222	0.88311
Body fat percentage	Body fat percentage	rs12890931	T	G	0.637584	-0.0120832	0.00161524	7.4e-14	-0.00881602	0.018371	0.634488	0.0141973	0.02773	0.623637	-0.0132311	0.028245	0.644386
Body fat percentage	Body fat percentage	rs12926311	G	C	0.646454	0.00918915	0.00161862	1.4e-08	0.00875118	0.018806	0.650838	-0.0336765	0.029833	0.256701	0.0270855	0.028165	0.363258
Body fat percentage	Body fat percentage	rs13026103	G	A	0.25902	-0.00961952	0.00175567	4.3e-08	0.0192191	0.020532	0.349646	0.0627804	0.032526	0.046273	-0.0171624	0.030253	0.588781
Body fat percentage	Body fat percentage	rs13064797	G	A	0.794813	0.0108506	0.00190707	1.3e-08	-0.0165739	0.021678	0.446683	-0.0906365	0.035804	0.007339	0.00806342	0.032467	0.811595
Body fat percentage	Body fat percentage	rs13107325	C	T	0.925129	-0.0323745	0.00292921	2.1e-28	-0.0463357	0.035524	0.186716	-0.0240095	0.051285	0.64869	-0.0140627	0.052977	0.798589
Body fat percentage	Body fat percentage	rs13132853	A	G	0.639775	0.00936528	0.00161107	6.1e-09	-0.00960275	0.019454	0.624949	-0.0239958	0.030466	0.433645	-0.00445108	0.029672	0.883693
Body fat percentage	Body fat percentage	rs13174863	A	G	0.85186	-0.0128832	0.00218539	3.7e-09	-0.00179439	0.025648	0.945513	0.00123376	0.038708	0.975571	0.026803	0.038531	0.515321
Body fat percentage	Body fat percentage	rs1318408	A	G	0.880494	-0.0157919	0.00237893	3.2e-11	-0.00762287	0.029005	0.796948	-0.0233825	0.044205	0.604331	-0.00142199	0.043916	0.975242
Body fat percentage	Body fat percentage	rs1322842	A	G	0.390527	0.0114888	0.00158746	4.6e-13	0.0174056	0.019316	0.368249	0.0484587	0.030679	0.107385	0.0375905	0.030336	0.211492
Body fat percentage	Body fat percentage	rs13249935	T	C	0.633343	-0.00954133	0.00161413	3.4e-09	-0.0102622	0.019468	0.601376	0.019401	0.028894	0.522621	-0.0194859	0.030262	0.523968
Body fat percentage	Body fat percentage	rs13292699	A	C	0.566275	0.0200044	0.0015583	1e-37	0.0193245	0.017796	0.295531	0.00229263	0.027882	0.936392	0.0331287	0.027049	0.249262
Body fat percentage	Body fat percentage	rs13389219	C	T	0.607559	-0.0170899	0.00157313	1.7e-27	0.00686954	0.018095	0.711184	0.00743255	0.027694	0.795607	0.031468	0.026958	0.271306
Body fat percentage	Body fat percentage	rs13408397	C	T	0.588945	0.0130723	0.0015614	5.7e-17	-0.0621547	0.019614	0.000935	-0.0787095	0.030479	0.006623	-0.0749191	0.03054	0.010192
Body fat percentage	Body fat percentage	rs13436840	C	T	0.734931	-0.0136415	0.0017496	6.3e-15	-0.03031	0.021136	0.147516	-0.0298258	0.032426	0.358549	-0.039809	0.032435	0.215777
Body fat percentage	Body fat percentage	rs1350429	A	G	0.519694	-0.00973719	0.00154554	3e-10	-0.00988201	0.018	0.585969	-0.0529358	0.028826	0.059595	0.00783965	0.027145	0.780414
Body fat percentage	Body fat percentage	rs1377184	A	T	0.251037	-0.0127442	0.00178122	8.4e-13	-0.0109154	0.020208	0.600643	-0.00599594	0.030852	0.851455	-0.0389695	0.030084	0.227308
Body fat percentage	Body fat percentage	rs1421334	A	C	0.45116	0.0113003	0.00155717	4e-13	0.027835	0.018702	0.132861	-0.00851313	0.027738	0.767305	0.0250096	0.028669	0.384461
Body fat percentage	Body fat percentage	rs1436348	A	G	0.417282	-0.0107963	0.00156132	4.7e-12	0.0144324	0.018427	0.435166	-0.0166732	0.027329	0.559559	0.00777371	0.028175	0.786877
Body fat percentage	Body fat percentage	rs1441264	G	A	0.40629	-0.0119959	0.00160493	7.8e-14	-0.0212492	0.017807	0.251262	-0.0247867	0.0272	0.387354	-0.00117669	0.027871	0.967277
Body fat percentage	Body fat percentage	rs1453055	G	A	0.726645	-0.0126532	0.00173398	2.9e-13	0.00900946	0.019773	0.658008	-0.00209281	0.030602	0.946985	0.0640565	0.028638	0.041912
Body fat percentage	Body fat percentage	rs1454687	C	G	0.48465	0.0135392	0.00153973	1.5e-18	0.00119329	0.018063	0.948174	0.0202133	0.028184	0.476573	-0.00481859	0.027525	0.865419
Body fat percentage	Body fat percentage	rs1456014	A	G	0.794398	0.0150933	0.00190234	2.1e-15	0.0484741	0.021217	0.033299	0.0108638	0.033295	0.755058	0.0618977	0.032007	0.079012
Body fat percentage	Body fat percentage	rs1469084	A	G	0.454258	-0.00878996	0.00154865	1.4e-08	0.00986815	0.018031	0.587161	0.000406917	0.027439	0.988488	-0.00338271	0.027423	0.90478
Body fat percentage	Body fat percentage	rs1475860	G	C	0.494632	-0.00875321	0.00155205	1.7e-08	0.0128847	0.017808	0.482971	0.0241503	0.026891	0.393792	-0.00798801	0.027978	0.779562
Body fat percentage	Body fat percentage	rs149380583	G	C	0.871345	0.0127741	0.00231146	3.3e-08	0.0201262	0.027629	0.487697	0.0282596	0.041623	0.527454	0.0532489	0.041025	0.238888
Body fat percentage	Body fat percentage	rs1503526	T	C	0.52001	-0.0113767	0.00154191	1.6e-13	-0.0217096	0.018201	0.231081	-0.0343705	0.028332	0.221857	-0.011554	0.027677	0.68116
Body fat percentage	Body fat percentage	rs1559900	C	T	0.713859	-0.00986943	0.00170532	7.1e-09	0.0186417	0.019391	0.354861	0.0406928	0.029252	0.195177	0.00286309	0.030373	0.927339
Body fat percentage	Body fat percentage	rs1605898	T	A	0.162393	-0.0129238	0.00209124	6.4e-10	0.00695377	0.023737	0.77324	0.0262923	0.037082	0.482798	0.0316585	0.036862	0.39251
Body fat percentage	Body fat percentage	rs1624064	T	C	0.579647	0.0106391	0.00156343	1e-11	0.0393502	0.017363	0.032365	0.00680712	0.027587	0.811617	0.0123246	0.027392	0.66559
Body fat percentage	Body fat percentage	rs16916303	A	G	0.88023	0.0143754	0.00240082	2.1e-09	-0.0156322	0.027806	0.578516	0.0336861	0.040697	0.443194	-0.027263	0.043257	0.534904
Body fat percentage	Body fat percentage	rs16934748	T	C	0.849659	-0.0128932	0.00215901	2.3e-09	-0.0128037	0.025117	0.614513	0.00601807	0.037964	0.879483	0.00890049	0.037473	0.820745
Body fat percentage	Body fat percentage	rs16996657	T	C	0.872243	-0.0140368	0.00231882	1.4e-09	0.0110721	0.026467	0.687122	0.0669746	0.039235	0.126044	-0.0380681	0.04196	0.365646
Body fat percentage	Body fat percentage	rs17016133	T	C	0.869947	0.0137367	0.00229121	2e-09	-0.0224961	0.026732	0.401775	0.0010976	0.040347	0.979187	0.00205511	0.039725	0.960433
Body fat percentage	Body fat percentage	rs17024393	T	C	0.974091	-0.0474389	0.00485686	1.6e-22	0.0286536	0.045502	0.559647	-0.028947	0.074808	0.711973	0.00339175	0.068488	0.963339
Body fat percentage	Body fat percentage	rs17055384	C	T	0.817048	0.0123469	0.00200425	7.3e-10	-0.00836392	0.023917	0.730559	0.00323021	0.036115	0.93148	-0.0566449	0.038739	0.135893
Body fat percentage	Body fat percentage	rs17172722	C	T	0.581058	0.010769	0.0015641	5.8e-12	-0.0195928	0.018515	0.289187	0.00226757	0.027819	0.936945	-0.0203299	0.02851	0.479202
Body fat percentage	Body fat percentage	rs17193211	C	T	0.933197	0.0180452	0.00314532	9.6e-09	0.0452108	0.033877	0.218408	0.0762236	0.04963	0.177954	0.0019489	0.054288	0.972954
Body fat percentage	Body fat percentage	rs1724557	C	A	0.413245	0.0110497	0.0015726	2.1e-12	-0.0135098	0.01872	0.484768	-0.0128107	0.028644	0.668027	-0.0182037	0.028474	0.542042
Body fat percentage	Body fat percentage	rs17522122	G	T	0.528803	-0.0126085	0.00155155	4.4e-16	-0.0312293	0.018558	0.088132	-0.0523011	0.02905	0.064999	-0.0506	0.02895	0.073698
Body fat percentage	Body fat percentage	rs17639996	G	A	0.849929	0.0143309	0.00216477	3.6e-11	-0.0606002	0.027001	0.020109	-0.0623737	0.041645	0.125463	-0.0331194	0.040421	0.41561
Body fat percentage	Body fat percentage	rs17681686	G	C	0.69517	-0.0136226	0.00165383	1.8e-16	0.0202639	0.018662	0.296433	0.0227406	0.028689	0.451864	0.0281145	0.028257	0.34744
Body fat percentage	Body fat percentage	rs17704028	C	T	0.852808	0.0146575	0.00217921	1.7e-11	0.0227754	0.024428	0.374092	0.0308263	0.037444	0.442689	0.0316682	0.037045	0.425586
Body fat percentage	Body fat percentage	rs17770336	C	T	0.677552	-0.0154638	0.00164622	5.8e-21	-0.00563808	0.019335	0.773582	0.0206457	0.029125	0.500353	-0.0531663	0.030752	0.076624
Body fat percentage	Body fat percentage	rs17820010	T	G	0.704404	-0.0124473	0.00168847	1.7e-13	0.0304726	0.018793	0.12289	0.0608419	0.028055	0.04767	0.0129069	0.02903	0.670035
Body fat percentage	Body fat percentage	rs1782508	C	G	0.344511	0.00913519	0.00162015	1.7e-08	0.00721292	0.018706	0.703005	0.0164352	0.028914	0.57441	0.00177243	0.028332	0.951402
Body fat percentage	Body fat percentage	rs1787013	T	C	0.549284	-0.00961178	0.00155008	5.6e-10	-0.0428248	0.018673	0.018715	-0.0594936	0.029023	0.034308	-0.0436168	0.028534	0.120265
Body fat percentage	Body fat percentage	rs1799923	A	G	0.113394	-0.0140939	0.00242625	6.3e-09	-0.0053342	0.028635	0.857136	-0.00632194	0.043347	0.88972	0.012061	0.044434	0.792755
Body fat percentage	Body fat percentage	rs1801282	C	G	0.880465	-0.0301151	0.0023675	4.6e-37	0.048809	0.024992	0.070045	0.0614999	0.03815	0.145714	0.0108719	0.038966	0.790861
Body fat percentage	Body fat percentage	rs1808629	G	A	0.314559	0.01632	0.00166697	1.2e-22	0.0106075	0.019271	0.585205	-0.010212	0.028887	0.73401	0.00706697	0.029547	0.815065
Body fat percentage	Body fat percentage	rs1813039	G	A	0.290254	-0.0103333	0.00170753	1.4e-09	0.0237126	0.020045	0.234821	0.0221489	0.030772	0.475258	0.0171609	0.030411	0.577488
Body fat percentage	Body fat percentage	rs1861410	C	T	0.444656	0.0135852	0.0015523	2.1e-18	0.0052303	0.018104	0.775462	0.0282492	0.028459	0.320652	-0.0237846	0.027103	0.404604
Body fat percentage	Body fat percentage	rs1881505	T	C	0.0569674	0.0191979	0.00335242	1e-08	0.0032846	0.046833	0.946485	0.00858901	0.071902	0.910919	0.00497162	0.071944	0.948595
Body fat percentage	Body fat percentage	rs1893659	C	A	0.539902	0.0163989	0.00155688	6.1e-26	0.0410741	0.01729	0.025149	0.0185643	0.027157	0.513997	0.0589902	0.026129	0.03847
Body fat percentage	Body fat percentage	rs1906252	C	A	0.515612	0.0161687	0.00154706	1.4e-25	-0.00661607	0.017985	0.716037	-0.0156135	0.027934	0.58077	-0.000573835	0.027485	0.983776
Body fat percentage	Body fat percentage	rs1945160	G	A	0.624129	0.00962166	0.0016001	1.8e-09	0.00750912	0.018213	0.687851	-0.0192682	0.028581	0.503998	0.000372069	0.028122	0.989731
Body fat percentage	Body fat percentage	rs1964675	C	T	0.288913	-0.0096786	0.00170107	1.3e-08	0.0327353	0.020677	0.108817	0.0134038	0.030844	0.669272	0.0165611	0.031165	0.60039
Body fat percentage	Body fat percentage	rs1991002	T	G	0.504824	0.0100728	0.00154583	7.2e-11	0.01494	0.018019	0.422503	0.0280899	0.027219	0.329247	0.00757965	0.027894	0.793189
Body fat percentage	Body fat percentage	rs2002023	C	T	0.590941	-0.0102433	0.00157002	6.8e-11	-0.0339636	0.0186	0.063518	0.000378071	0.027754	0.989435	-0.0529984	0.029131	0.062067
Body fat percentage	Body fat percentage	rs2008018	G	A	0.677923	-0.0110009	0.00164659	2.4e-11	0.0324509	0.0181	0.088462	0.0730816	0.02677	0.013713	-0.0127889	0.028837	0.662473
Body fat percentage	Body fat percentage	rs2034946	T	G	0.791166	-0.0119487	0.00190099	3.3e-10	0.0242599	0.021424	0.279554	0.0512733	0.031585	0.135843	0.00233573	0.033512	0.946385
Body fat percentage	Body fat percentage	rs2108635	A	G	0.661478	-0.00983786	0.00163453	1.8e-09	0.00204309	0.018497	0.913823	-0.043703	0.029581	0.133559	-0.00578921	0.028396	0.841986
Body fat percentage	Body fat percentage	rs2111281	A	C	0.633058	-0.0115537	0.00160056	5.3e-13	-0.00674321	0.018607	0.720219	-0.000738727	0.028259	0.979705	-0.0444044	0.029471	0.125704
Body fat percentage	Body fat percentage	rs215669	G	A	0.388341	0.012096	0.00158845	2.6e-14	0.0310916	0.018899	0.095626	0.0466441	0.029312	0.104994	0.0247785	0.028906	0.393002
Body fat percentage	Body fat percentage	rs2165991	A	G	0.746293	-0.0117936	0.00178131	3.6e-11	0.0481656	0.020221	0.02628	0.0527575	0.030862	0.116565	0.00334358	0.032288	0.920399
Body fat percentage	Body fat percentage	rs2172131	T	C	0.421457	0.0110832	0.00156255	1.3e-12	0.0205357	0.018396	0.263006	-0.00708303	0.027457	0.803242	0.0511892	0.029091	0.07164
Body fat percentage	Body fat percentage	rs217672	A	C	0.72827	-0.0129295	0.00173907	1e-13	-0.0110913	0.020937	0.599829	-0.0236355	0.032395	0.469288	-0.0388399	0.033097	0.237376
Body fat percentage	Body fat percentage	rs2182717	G	A	0.308979	-0.010121	0.00167361	1.5e-09	0.0158232	0.01943	0.416944	0.00970476	0.029772	0.749311	-0.0186458	0.028801	0.53726
Body fat percentage	Body fat percentage	rs2190788	G	T	0.680298	-0.0110461	0.00166011	2.9e-11	-0.00712158	0.019362	0.716297	0.0425214	0.028503	0.165232	0.00145706	0.02957	0.961882
Body fat percentage	Body fat percentage	rs2192527	A	G	0.534498	-0.0141172	0.00154567	6.6e-20	-0.020948	0.018533	0.256943	-0.0262202	0.028425	0.357048	0.0149614	0.027335	0.600024
Body fat percentage	Body fat percentage	rs2192649	T	G	0.499223	-0.00852919	0.00155109	3.8e-08	0.00685645	0.017728	0.705915	0.0226516	0.026768	0.4209	-0.011974	0.027671	0.670041
Body fat percentage	Body fat percentage	rs2243928	C	G	0.351017	0.0120426	0.00163641	1.9e-13	0.0152422	0.019676	0.440384	0.0423993	0.031202	0.168885	-0.0326937	0.028942	0.288691
Body fat percentage	Body fat percentage	rs2276936	A	C	0.529632	0.0123522	0.00154228	1.2e-15	-0.00830145	0.018144	0.650449	0.0420895	0.026474	0.138147	-0.0246458	0.028279	0.384903
Body fat percentage	Body fat percentage	rs2291127	C	T	0.843766	0.0137926	0.00211992	7.7e-11	-0.00430173	0.024867	0.865393	0.00806141	0.037249	0.83625	-0.0434675	0.039454	0.268048
Body fat percentage	Body fat percentage	rs2307111	T	C	0.60491	0.0171461	0.00157693	1.5e-27	0.00728749	0.018016	0.693326	-0.0373863	0.028923	0.191921	0.0112379	0.027621	0.695657
Body fat percentage	Body fat percentage	rs2371767	G	C	0.722241	-0.0117998	0.00171613	6.2e-12	-0.0101493	0.019928	0.613951	-0.00707094	0.030174	0.818868	0.0213779	0.029804	0.495931
Body fat percentage	Body fat percentage	rs240999	G	T	0.159742	0.0120088	0.00210945	1.2e-08	0.031831	0.024923	0.198061	0.0188708	0.03805	0.626523	0.0485044	0.038463	0.202075
Body fat percentage	Body fat percentage	rs2415142	T	G	0.451217	-0.0133595	0.00155278	7.7e-18	-0.0167342	0.017682	0.360594	-0.0422188	0.026388	0.135679	-0.0144895	0.027125	0.608569
Body fat percentage	Body fat percentage	rs2481899	A	G	0.448829	-0.00930927	0.00156135	2.5e-09	-0.00439565	0.017778	0.808891	-0.0359371	0.026488	0.202884	0.00957105	0.027657	0.733929
Body fat percentage	Body fat percentage	rs2499468	C	A	0.349018	-0.0100294	0.00161777	5.7e-10	-0.00431931	0.018788	0.822257	0.000612812	0.02864	0.983393	-0.0183147	0.028382	0.53828
Body fat percentage	Body fat percentage	rs2508782	A	G	0.430284	-0.00937803	0.00155792	1.7e-09	0.0433516	0.01873	0.017601	0.0532658	0.028834	0.058013	-0.0167769	0.027027	0.552662
Body fat percentage	Body fat percentage	rs252749	G	A	0.754018	0.0102553	0.00178627	9.4e-09	-0.0156007	0.021342	0.467193	-0.0334261	0.033147	0.312681	0.0235491	0.031509	0.479793
Body fat percentage	Body fat percentage	rs256904	A	T	0.253673	0.0111835	0.00176815	2.5e-10	-0.0411721	0.019433	0.046317	-0.0472876	0.029681	0.140798	-0.0444274	0.029654	0.16478
Body fat percentage	Body fat percentage	rs262953	G	A	0.374022	0.0102573	0.00159162	1.2e-10	-0.0128249	0.018176	0.494007	0.0365643	0.02941	0.210039	-0.071742	0.026291	0.013576
Body fat percentage	Body fat percentage	rs2640465	A	G	0.0979826	-0.0158823	0.00259576	9.4e-10	0.00360549	0.02857	0.902014	0.0478268	0.044863	0.284275	-0.0328714	0.041906	0.46764
Body fat percentage	Body fat percentage	rs2660241	T	C	0.63515	-0.0108857	0.00160421	1.2e-11	-0.00323975	0.018714	0.864589	-0.00528103	0.028746	0.857553	-0.032625	0.02955	0.26767
Body fat percentage	Body fat percentage	rs2678204	T	G	0.659815	-0.0136291	0.00162387	4.7e-17	-0.0123988	0.019303	0.523414	0.000268036	0.029328	0.992919	-0.0119493	0.029698	0.692576
Body fat percentage	Body fat percentage	rs2692741	G	C	0.632806	-0.00909731	0.0016107	1.6e-08	-0.00788483	0.018463	0.672548	0.00951513	0.02796	0.743167	-0.00151286	0.028107	0.958176
Body fat percentage	Body fat percentage	rs2702123	T	C	0.914	0.0152608	0.00274222	2.6e-08	-0.01838	0.032636	0.578622	-0.000288958	0.048306	0.995459	0.00564289	0.049525	0.914238
Body fat percentage	Body fat percentage	rs2785988	C	A	0.702618	-0.0210728	0.00168127	4.9e-36	0.0232164	0.019423	0.252191	0.0512228	0.028989	0.103513	0.0311099	0.029423	0.320125
Body fat percentage	Body fat percentage	rs2814993	G	A	0.86024	-0.0259158	0.00221742	1.5e-31	-0.00443814	0.024807	0.860826	-0.00654255	0.038401	0.86893	0.00720389	0.037296	0.85352
Body fat percentage	Body fat percentage	rs2855818	G	A	0.758459	-0.0153102	0.00181772	3.7e-17	-0.0491882	0.022295	0.023292	-0.080883	0.035164	0.015807	-0.0518294	0.034023	0.120405
Body fat percentage	Body fat percentage	rs28651380	A	G	0.718807	-0.0104262	0.00171657	1.2e-09	-0.0049567	0.021976	0.82449	-0.00601487	0.033591	0.861714	-0.0269632	0.034842	0.442326
Body fat percentage	Body fat percentage	rs28672845	A	C	0.160024	-0.0115052	0.00209731	4.1e-08	-0.0118843	0.025089	0.648148	-0.0207651	0.03807	0.607538	0.0256716	0.039395	0.520161
Body fat percentage	Body fat percentage	rs28714450	C	T	0.324751	0.0101175	0.00165029	8.7e-10	0.0129458	0.019262	0.504089	-0.0287493	0.028297	0.337683	0.0187521	0.029557	0.530092
Body fat percentage	Body fat percentage	rs28742003	C	T	0.794724	0.021134	0.00191016	1.9e-28	0.048557	0.021622	0.036516	0.0119805	0.033624	0.733718	0.0783973	0.032537	0.031571
Body fat percentage	Body fat percentage	rs2888778	T	G	0.347847	-0.00998353	0.00161504	6.3e-10	-0.0325232	0.018714	0.098904	-0.000443098	0.029295	0.988269	-0.0503611	0.028282	0.100309
Body fat percentage	Body fat percentage	rs2943653	C	T	0.327145	0.0155134	0.00163892	2.9e-21	-0.0313152	0.018245	0.102553	-0.0259313	0.028145	0.383151	-0.0608164	0.027291	0.041693
Body fat percentage	Body fat percentage	rs2954033	A	G	0.304776	-0.0124143	0.00167398	1.2e-13	0.0184517	0.019704	0.349433	0.0198438	0.030117	0.514108	0.0501749	0.031022	0.098749
Body fat percentage	Body fat percentage	rs2957678	T	C	0.501801	-0.0116378	0.00154184	4.4e-14	-0.00784368	0.017732	0.666361	0.00559432	0.027502	0.84224	-0.01654	0.026826	0.555151
Body fat percentage	Body fat percentage	rs2960420	C	G	0.649269	0.00912091	0.00162066	1.8e-08	-0.00723576	0.019605	0.715401	-0.019885	0.030443	0.5179	0.0200456	0.029153	0.513053
Body fat percentage	Body fat percentage	rs2966859	A	G	0.210993	0.0111483	0.00189749	4.2e-09	-0.00251015	0.022776	0.914421	-0.0589011	0.033057	0.104914	0.00632992	0.035238	0.861463
Body fat percentage	Body fat percentage	rs2984618	G	T	0.583785	-0.0117369	0.0015617	5.7e-14	0.0407772	0.01768	0.029719	0.0348523	0.027438	0.233142	0.0454494	0.026827	0.115493
Body fat percentage	Body fat percentage	rs3113509	C	T	0.268038	0.0107277	0.00174038	7.1e-10	0.0219493	0.021217	0.300275	0.0225674	0.032854	0.496392	0.0456357	0.033175	0.163104
Body fat percentage	Body fat percentage	rs319775	T	C	0.39119	-0.00883995	0.00158047	2.2e-08	-0.001415	0.018651	0.940683	-0.0335981	0.02773	0.254952	0.0334512	0.029685	0.25757
Body fat percentage	Body fat percentage	rs33503	G	A	0.194118	0.0134993	0.00194516	3.9e-12	0.00344606	0.022825	0.882242	-0.0690018	0.032365	0.054695	0.0378554	0.036227	0.294748
Body fat percentage	Body fat percentage	rs33836	C	T	0.535673	0.0163804	0.00156772	1.5e-25	-0.0195742	0.018278	0.283355	0.0120513	0.02734	0.671877	-0.0517961	0.028872	0.066057
Body fat percentage	Body fat percentage	rs34338229	G	A	0.667992	-0.00897307	0.00164195	4.6e-08	0.00337168	0.018755	0.860384	-0.0104462	0.028982	0.723432	0.0140655	0.028463	0.635997
Body fat percentage	Body fat percentage	rs34483452	C	A	0.86369	-0.0245244	0.00226433	2.5e-27	-0.0204789	0.025936	0.432069	-0.0318901	0.0401	0.429909	0.0192226	0.038008	0.633361
Body fat percentage	Body fat percentage	rs34580448	T	C	0.958752	0.0308051	0.00388142	2.1e-15	0.0252963	0.043145	0.584748	-0.087814	0.069262	0.194865	0.11687	0.061215	0.11381
Body fat percentage	Body fat percentage	rs34656389	A	G	0.632526	-0.0103136	0.00159872	1.1e-10	-0.00451479	0.018684	0.811659	0.0129272	0.028178	0.659891	-0.00780546	0.028814	0.79078
Body fat percentage	Body fat percentage	rs35154152	T	C	0.893176	0.0177569	0.00249206	1e-12	-0.0525725	0.03181	0.09105	-0.0452974	0.047431	0.339981	-0.0154776	0.046836	0.748819
Body fat percentage	Body fat percentage	rs3743861	G	C	0.584744	0.0103504	0.00156479	3.7e-11	0.00972716	0.018543	0.610167	0.0249876	0.02832	0.403246	0.00101652	0.02869	0.97255
Body fat percentage	Body fat percentage	rs3754963	A	T	0.744926	0.0114802	0.00176393	7.6e-11	0.0243859	0.0198	0.238828	-0.00487908	0.031468	0.879975	0.0531582	0.029505	0.097769
Body fat percentage	Body fat percentage	rs3764002	C	T	0.738483	0.0186517	0.00175335	2e-26	-0.00265846	0.019759	0.89473	-0.0111071	0.030852	0.724072	0.0336013	0.029081	0.27834
Body fat percentage	Body fat percentage	rs3765971	C	T	0.34153	0.0102079	0.00162025	3e-10	-0.00592452	0.019028	0.761399	-0.0233515	0.028779	0.441566	-0.00418675	0.029229	0.889819
Body fat percentage	Body fat percentage	rs3766823	G	A	0.827996	-0.0140143	0.00203896	6.3e-12	-0.0383232	0.025441	0.126673	-0.0166506	0.038381	0.671165	-0.0632048	0.039966	0.104815
Body fat percentage	Body fat percentage	rs3791709	A	T	0.717583	-0.0103311	0.00171169	1.6e-09	0.00144304	0.019625	0.942582	0.000492121	0.029973	0.987296	0.00158425	0.030026	0.959212
Body fat percentage	Body fat percentage	rs3803286	A	G	0.333275	0.0115932	0.00163624	1.4e-12	0.0407734	0.019599	0.033457	0.0702012	0.030968	0.018185	0.0414576	0.030105	0.163189
Body fat percentage	Body fat percentage	rs3817428	C	G	0.734993	0.0152755	0.00174905	2.5e-18	0.0155858	0.020792	0.469926	0.00454632	0.032235	0.891884	0.0404575	0.030856	0.222787
Body fat percentage	Body fat percentage	rs3826408	C	T	0.543117	-0.00915425	0.00154807	3.4e-09	-0.0197379	0.0181	0.274487	-0.0420053	0.028212	0.13072	0.0117801	0.026897	0.673631
Body fat percentage	Body fat percentage	rs3911063	T	C	0.678	0.0121841	0.00165127	1.6e-13	0.0319201	0.018576	0.102493	0.0166234	0.02888	0.582576	0.0344734	0.028458	0.255849
Body fat percentage	Body fat percentage	rs3923501	C	T	0.524182	-0.0102177	0.00154181	3.4e-11	-0.00132912	0.017996	0.942054	0.0105161	0.02757	0.713608	0.0266377	0.026786	0.346195
Body fat percentage	Body fat percentage	rs394608	T	C	0.462253	-0.0123902	0.00155475	1.6e-15	-0.0235112	0.017479	0.196803	0.00798206	0.027565	0.776417	-0.0337088	0.026544	0.23227
Body fat percentage	Body fat percentage	rs396354	T	C	0.284338	0.00986214	0.00170937	8e-09	-0.0185062	0.019608	0.363763	0.00906479	0.030578	0.771685	-0.073752	0.028486	0.019722
Body fat percentage	Body fat percentage	rs396755	C	G	0.428929	0.0102893	0.00155919	4.1e-11	-0.0225391	0.017761	0.223001	-0.0146244	0.027434	0.609466	0.00495869	0.02806	0.862892
Body fat percentage	Body fat percentage	rs40071	T	C	0.820502	0.014887	0.00201352	1.4e-13	-0.00254376	0.023001	0.913682	0.0133517	0.034614	0.713345	0.0136933	0.034864	0.708531
Body fat percentage	Body fat percentage	rs41307479	C	G	0.779423	-0.0124051	0.00185992	2.6e-11	-0.00760898	0.022326	0.736955	-0.0661173	0.036127	0.058809	-0.0183437	0.034554	0.601345
Body fat percentage	Body fat percentage	rs41310284	C	A	0.898996	0.0201214	0.00257596	5.7e-15	-0.0660452	0.033981	0.044358	-0.0535247	0.051275	0.294656	-0.0351808	0.050534	0.492697
Body fat percentage	Body fat percentage	rs429343	A	G	0.423425	0.0111228	0.00155872	9.6e-13	-0.00642761	0.017914	0.726245	0.00703023	0.027919	0.805196	0.0045566	0.027711	0.872315
Body fat percentage	Body fat percentage	rs429358	T	C	0.845956	0.0215029	0.00213952	9.2e-24	0.0201221	0.02673	0.472828	0.0100928	0.041528	0.817648	0.0179339	0.040846	0.679315
Body fat percentage	Body fat percentage	rs4320040	T	G	0.439733	0.0101838	0.00154798	4.7e-11	-0.0199742	0.017681	0.276716	-0.00566099	0.027511	0.842247	-0.0490442	0.026471	0.086247
Body fat percentage	Body fat percentage	rs4398538	T	C	0.357487	0.010008	0.00161101	5.2e-10	-0.00850204	0.01853	0.655202	-0.0131703	0.028275	0.655136	-0.0115252	0.02824	0.695045
Body fat percentage	Body fat percentage	rs441792	A	G	0.513399	-0.0119298	0.00154217	1e-14	-0.0156686	0.018564	0.399832	-0.0177996	0.028653	0.538724	0.00163834	0.028039	0.954742
Body fat percentage	Body fat percentage	rs4466418	G	A	0.437722	-0.00997781	0.00155638	1.4e-10	0.00530888	0.017932	0.77	0.0108153	0.02763	0.70025	0.000630801	0.027311	0.982049
Body fat percentage	Body fat percentage	rs4482463	C	A	0.0769466	0.0211076	0.00289361	3e-13	0.00186027	0.034295	0.95812	-0.0226496	0.050354	0.676592	0.0350215	0.054393	0.52749
Body fat percentage	Body fat percentage	rs4496901	G	T	0.34478	0.00954008	0.00162185	4e-09	0.00769234	0.019059	0.689807	0.0358313	0.029806	0.226055	-0.00401605	0.029006	0.893446
Body fat percentage	Body fat percentage	rs4500770	A	T	0.637385	0.00977478	0.00160607	1.2e-09	0.0459654	0.018781	0.021918	0.0551956	0.028378	0.074117	0.0426925	0.028974	0.170778
Body fat percentage	Body fat percentage	rs4547574	A	T	0.772303	0.0105978	0.00183563	7.8e-09	0.00590641	0.021691	0.791116	0.0227283	0.032582	0.509679	0.051547	0.031975	0.138859
Body fat percentage	Body fat percentage	rs4690324	G	A	0.176783	0.0126754	0.00202574	3.9e-10	-0.0168929	0.024096	0.501203	-0.00645378	0.03737	0.868793	0.0339897	0.038648	0.380951
Body fat percentage	Body fat percentage	rs4709745	T	C	0.692815	-0.00934269	0.00167115	2.3e-08	-0.0199212	0.019759	0.313022	0.00290522	0.029349	0.923639	-0.0223494	0.030427	0.466024
Body fat percentage	Body fat percentage	rs4718964	G	T	0.586874	-0.0111105	0.00157055	1.5e-12	0.0134723	0.017855	0.464697	0.0356862	0.026933	0.213751	-0.00465216	0.027977	0.870937
Body fat percentage	Body fat percentage	rs4722398	C	T	0.86388	-0.0143436	0.00224286	1.6e-10	-0.0312331	0.027411	0.252313	-0.0329995	0.042025	0.436112	-0.0420235	0.04302	0.328556
Body fat percentage	Body fat percentage	rs4759318	C	T	0.637799	-0.0104428	0.00160707	8.1e-11	-0.0376464	0.019398	0.047932	-0.062151	0.030473	0.03498	-0.016207	0.029277	0.584694
Body fat percentage	Body fat percentage	rs4762951	A	G	0.219556	0.0113662	0.00186311	1.1e-09	0.000305953	0.021413	0.988817	0.0509915	0.033987	0.126427	0.00124922	0.033128	0.970867
Body fat percentage	Body fat percentage	rs4776337	G	A	0.531925	-0.00998636	0.00154808	1.1e-10	0.000996496	0.017966	0.956595	-0.0212526	0.028229	0.454466	0.0379875	0.026709	0.182948
Body fat percentage	Body fat percentage	rs479018	G	A	0.667501	0.0144775	0.00166392	3.3e-18	-0.00766852	0.020211	0.707838	-0.0387196	0.031789	0.219516	0.0242179	0.029869	0.442849
Body fat percentage	Body fat percentage	rs4790841	C	T	0.845496	0.0208407	0.00214396	2.5e-22	0.00921836	0.024964	0.721293	0.017775	0.038044	0.65899	0.0185062	0.03781	0.644034
Body fat percentage	Body fat percentage	rs4820323	C	G	0.419042	0.0169383	0.00156868	3.5e-27	-0.0200364	0.017814	0.278939	0.0236237	0.028437	0.408118	-0.0622329	0.026275	0.030481
Body fat percentage	Body fat percentage	rs482787	T	C	0.674234	-0.0092676	0.00164764	1.9e-08	-0.00471487	0.019258	0.80927	0.0355495	0.028283	0.238835	0.00475127	0.02905	0.874365
Body fat percentage	Body fat percentage	rs4876611	A	G	0.279812	-0.0173998	0.00171871	4.3e-24	0.0482815	0.021183	0.019079	0.0383569	0.032224	0.230563	0.0409413	0.032321	0.200846
Body fat percentage	Body fat percentage	rs4908676	A	G	0.542282	-0.00966112	0.00154844	4.4e-10	-0.0130653	0.018328	0.47814	-0.0184075	0.028219	0.518169	0.0205732	0.027313	0.47304
Body fat percentage	Body fat percentage	rs4959613	C	A	0.405976	-0.00955622	0.00161789	3.5e-09	0.0261218	0.020563	0.20117	0.0230835	0.03151	0.467346	0.053281	0.0327	0.095751
Body fat percentage	Body fat percentage	rs529200	A	G	0.472218	-0.0106966	0.00154338	4.2e-12	-0.0224583	0.017398	0.214925	-0.0301819	0.026366	0.279738	-0.0282781	0.026531	0.313364
Body fat percentage	Body fat percentage	rs543874	A	G	0.79473	-0.0301643	0.00190436	1.7e-56	0.0195723	0.022542	0.405342	0.0113299	0.034832	0.756281	0.0566815	0.033392	0.12168
Body fat percentage	Body fat percentage	rs55707359	T	G	0.984551	-0.0375397	0.00633223	3.1e-09	-0.0227356	0.08261	0.795918	-0.0859823	0.126387	0.513445	-0.0763247	0.130549	0.580392
Body fat percentage	Body fat percentage	rs55810445	C	T	0.848804	0.0140163	0.00215528	7.9e-11	0.0682093	0.022497	0.005713	0.0369348	0.035195	0.329675	0.0669339	0.034327	0.078886
Body fat percentage	Body fat percentage	rs55924785	C	T	0.835322	0.0123455	0.00207928	2.9e-09	-0.0137865	0.023256	0.556928	0.0319128	0.03416	0.382532	-0.0630809	0.03708	0.080217
Body fat percentage	Body fat percentage	rs56094641	A	G	0.595354	-0.041033	0.00157131	2.5e-150	0.00882583	0.018038	0.633909	0.016539	0.027486	0.564966	-0.0130436	0.028362	0.650538
Body fat percentage	Body fat percentage	rs56218501	C	T	0.788186	0.0128916	0.00188796	8.6e-12	-0.0381037	0.025407	0.128413	-0.0684835	0.039171	0.071191	-0.0532241	0.040296	0.180163
Body fat percentage	Body fat percentage	rs56328878	C	A	0.732806	0.00975461	0.00173683	2e-08	0.00446094	0.019575	0.823928	0.0116435	0.029595	0.705928	-0.0116291	0.030454	0.707815
Body fat percentage	Body fat percentage	rs56369689	A	G	0.651406	0.00952112	0.00165613	9e-09	-0.0124146	0.020294	0.543767	-0.0293986	0.031539	0.351923	0.00639541	0.030658	0.840722
Body fat percentage	Body fat percentage	rs56399737	C	T	0.55083	0.0118589	0.00155668	2.6e-14	-0.00974932	0.018274	0.596718	0.0241718	0.027208	0.399083	-0.0331523	0.028825	0.247635
Body fat percentage	Body fat percentage	rs57636386	T	C	0.916164	0.0252015	0.00279375	1.9e-19	-0.00607749	0.032572	0.855804	-0.00332646	0.048455	0.947702	0.0448394	0.047972	0.395881
Body fat percentage	Body fat percentage	rs57800857	A	C	0.6351	0.0133302	0.00160952	1.2e-16	0.00458952	0.018689	0.810364	0.0234764	0.028173	0.4291	0.00759779	0.028599	0.797845
Body fat percentage	Body fat percentage	rs58120873	G	A	0.91314	0.0163391	0.00274979	2.8e-09	-0.0305137	0.03455	0.378694	-0.0493215	0.053641	0.359249	-0.0164332	0.052213	0.761466
Body fat percentage	Body fat percentage	rs58862095	C	T	0.580738	0.0131217	0.00156604	5.3e-17	-0.00245399	0.01948	0.901405	-0.0119711	0.03011	0.696165	-0.0105017	0.030275	0.733758
Body fat percentage	Body fat percentage	rs59227842	A	G	0.688532	-0.0170384	0.00167907	3.4e-24	-0.00623552	0.01966	0.754296	0.00675275	0.029636	0.826138	-0.0121746	0.030365	0.693743
Body fat percentage	Body fat percentage	rs59499656	A	T	0.656811	0.0137829	0.00163035	2.8e-17	0.0200956	0.018392	0.293198	0.034341	0.027888	0.247715	-0.0163191	0.029143	0.580278
Body fat percentage	Body fat percentage	rs6021948	T	A	0.67823	0.0130773	0.0016559	2.8e-15	-0.0121835	0.019504	0.535081	0.0175898	0.028985	0.562702	-0.0257165	0.03029	0.397733
Body fat percentage	Body fat percentage	rs6064113	T	C	0.234535	0.0105166	0.00185641	1.5e-08	0.0150758	0.021679	0.489505	0.0243569	0.033422	0.469928	0.0374778	0.033857	0.266077
Body fat percentage	Body fat percentage	rs6103254	T	C	0.873316	0.0147849	0.00232906	2.2e-10	-0.0205641	0.027593	0.459075	-0.0517296	0.042502	0.218551	0.00705986	0.040733	0.86886
Body fat percentage	Body fat percentage	rs61903695	A	G	0.745121	-0.0118139	0.00177153	2.6e-11	0.00118871	0.020526	0.954784	0.042055	0.029949	0.19196	-0.0287944	0.032195	0.372386
Body fat percentage	Body fat percentage	rs61910767	C	T	0.835803	0.0142941	0.00208312	6.8e-12	-0.0323897	0.025244	0.195889	-0.0311692	0.038607	0.422574	-0.00889334	0.0381	0.820659
Body fat percentage	Body fat percentage	rs61969510	T	C	0.720974	-0.0127422	0.00173502	2.1e-13	-0.00741246	0.02002	0.714623	-0.0048134	0.03089	0.879312	0.017887	0.029771	0.567036
Body fat percentage	Body fat percentage	rs61975147	T	C	0.832815	0.0142041	0.00207301	7.3e-12	0.0230527	0.022083	0.318589	-0.0546245	0.036344	0.125207	0.0310986	0.033186	0.380174
Body fat percentage	Body fat percentage	rs61986205	A	G	0.917976	-0.0189406	0.00283307	2.3e-11	-0.00324473	0.035183	0.928818	-0.112415	0.058266	0.040704	0.0776816	0.050133	0.175036
Body fat percentage	Body fat percentage	rs62107261	T	C	0.951673	0.0479135	0.00359643	1.7e-40	0.0638572	0.043719	0.191301	-0.0196585	0.071143	0.793258	0.160434	0.060163	0.034857
Body fat percentage	Body fat percentage	rs62190394	C	T	0.682967	-0.0151644	0.00165383	4.8e-20	0.00731368	0.018707	0.703289	-0.0041434	0.028856	0.888584	0.00459052	0.028707	0.877099
Body fat percentage	Body fat percentage	rs62218301	A	G	0.833951	0.0127956	0.00208683	8.7e-10	-0.0147467	0.024803	0.556016	-0.0436417	0.038623	0.255502	0.0232164	0.036671	0.55152
Body fat percentage	Body fat percentage	rs62413414	C	T	0.848297	-0.0126824	0.00214424	3.3e-09	0.0029674	0.0237	0.90296	0.016355	0.035939	0.666148	0.0144063	0.03581	0.702281
Body fat percentage	Body fat percentage	rs62443626	G	A	0.536054	0.0106141	0.00155316	8.3e-12	-0.00500744	0.018062	0.784311	-0.0190494	0.028243	0.503771	-0.034981	0.028572	0.217451
Body fat percentage	Body fat percentage	rs6480350	T	C	0.424894	0.00953851	0.00156462	1.1e-09	0.0182554	0.019515	0.349963	-0.0081844	0.029032	0.786006	0.0339066	0.03047	0.26372
Body fat percentage	Body fat percentage	rs6491427	A	G	0.710987	0.013993	0.00170162	2e-16	0.0191013	0.019552	0.347405	-0.0310984	0.031619	0.325192	0.0291786	0.029781	0.356165
Body fat percentage	Body fat percentage	rs6500594	T	G	0.753364	-0.0110602	0.00179199	6.7e-10	-0.026303	0.021051	0.208803	-0.0161902	0.032272	0.621449	-0.0432415	0.032734	0.18135
Body fat percentage	Body fat percentage	rs6561937	T	A	0.246316	0.0117153	0.00179629	6.9e-11	0.0171688	0.021815	0.43322	-0.000269036	0.032763	0.993666	0.0140903	0.033493	0.67984
Body fat percentage	Body fat percentage	rs6567160	T	C	0.767324	-0.0254579	0.00182642	3.7e-44	-0.0308686	0.021775	0.152246	-0.0368573	0.033233	0.265177	-0.0282686	0.033241	0.397116
Body fat percentage	Body fat percentage	rs6575340	G	A	0.363977	-0.0133993	0.00160775	7.8e-17	0.0338496	0.019017	0.070627	0.0199311	0.028773	0.492141	0.0151231	0.028699	0.603063
Body fat percentage	Body fat percentage	rs657685	G	C	0.543912	0.00989059	0.00154908	1.7e-10	-0.00710569	0.017931	0.695	-0.0283105	0.027994	0.31135	-0.0406188	0.028446	0.147894
Body fat percentage	Body fat percentage	rs6602997	C	T	0.288144	-0.0226029	0.00170655	4.8e-40	-0.0134673	0.019483	0.503715	-0.00953734	0.030025	0.760221	-0.0305829	0.02913	0.32315
Body fat percentage	Body fat percentage	rs6688826	T	C	0.701794	-0.0105922	0.0016789	2.8e-10	-0.0390284	0.020605	0.053493	-0.0580934	0.032079	0.06265	-0.0224129	0.031415	0.479327
Body fat percentage	Body fat percentage	rs6693294	A	G	0.311434	0.0136932	0.0016614	1.7e-16	0.01339	0.019684	0.498902	0.0270664	0.030539	0.376803	0.00401095	0.029884	0.895935
Body fat percentage	Body fat percentage	rs6699744	A	T	0.383955	-0.0142768	0.00158851	2.5e-19	0.0170203	0.019168	0.375381	0.0353874	0.030126	0.237212	0.0256522	0.029728	0.389815
Body fat percentage	Body fat percentage	rs6744646	A	G	0.171701	-0.028139	0.00203811	2.3e-43	-0.0251537	0.022669	0.290397	0.0311624	0.036405	0.394113	-0.0377081	0.03413	0.304622
Body fat percentage	Body fat percentage	rs6749911	G	A	0.873028	-0.0126967	0.00230925	3.8e-08	-0.0384897	0.02774	0.16034	-0.0221968	0.041498	0.599725	-0.0252632	0.041962	0.553636
Body fat percentage	Body fat percentage	rs6750646	C	T	0.798846	0.0117765	0.00192871	1e-09	0.023109	0.022799	0.333219	0.0214892	0.034578	0.557264	0.00938591	0.035629	0.801299
Body fat percentage	Body fat percentage	rs6752378	C	A	0.513744	-0.0224027	0.00153822	4.8e-48	-0.0303595	0.018471	0.096038	-0.0271365	0.028172	0.33558	-0.0582434	0.029021	0.038499
Body fat percentage	Body fat percentage	rs6754292	C	T	0.355371	0.00932639	0.00161898	8.4e-09	-0.00998872	0.018803	0.605783	-0.000472111	0.029214	0.987468	-0.0261602	0.02834	0.382477
Body fat percentage	Body fat percentage	rs67609008	T	C	0.716407	-0.0113458	0.00171702	3.9e-11	0.00885408	0.020596	0.676433	-0.00726356	0.031751	0.823337	0.000738272	0.031834	0.98209
Body fat percentage	Body fat percentage	rs6840236	T	C	0.535119	-0.0121284	0.00154596	4.3e-15	-0.0230933	0.018243	0.203118	-0.0266614	0.028155	0.344059	-0.0399176	0.028555	0.156947
Body fat percentage	Body fat percentage	rs6843910	T	A	0.54551	0.0104169	0.00155088	1.9e-11	0.00623037	0.017715	0.731306	0.0184614	0.026868	0.511661	-0.0350573	0.028305	0.211996
Body fat percentage	Body fat percentage	rs6847975	G	A	0.64383	-0.0113515	0.00161543	2.1e-12	-0.0267257	0.01921	0.160726	-0.00341915	0.028689	0.907474	-0.0592062	0.030547	0.045755
Body fat percentage	Body fat percentage	rs685149	A	G	0.354589	0.00954107	0.00161396	3.4e-09	0.0480251	0.020142	0.014137	0.0221225	0.030056	0.465025	0.0696203	0.031638	0.022025
Body fat percentage	Body fat percentage	rs6875585	A	C	0.329578	-0.011204	0.00164464	9.6e-12	0.0110527	0.01891	0.561867	-0.0158957	0.028347	0.59186	0.0309026	0.029524	0.294172
Body fat percentage	Body fat percentage	rs6927268	T	G	0.793668	0.0138777	0.00190462	3.2e-13	-0.0100672	0.021377	0.641419	0.0405606	0.031437	0.230612	-0.0359664	0.033303	0.278393
Body fat percentage	Body fat percentage	rs6948959	G	A	0.255644	0.0105935	0.00177956	2.6e-09	-0.00138396	0.020778	0.948044	0.000928569	0.03243	0.977857	0.00625043	0.031987	0.848959
Body fat percentage	Body fat percentage	rs6973656	A	G	0.602979	-0.00928324	0.00157441	3.7e-09	0.0164343	0.017884	0.374651	0.0237191	0.027187	0.407369	-0.000401919	0.027788	0.988764
Body fat percentage	Body fat percentage	rs6977416	G	A	0.665756	0.0118159	0.00164828	7.6e-13	0.0156732	0.018424	0.411084	0.0113431	0.028369	0.700911	0.0132382	0.028343	0.654291
Body fat percentage	Body fat percentage	rs7020	G	A	0.562529	-0.0130676	0.00155587	4.5e-17	0.0325232	0.017465	0.076644	0.0391546	0.026683	0.169945	0.0215444	0.027143	0.449957
Body fat percentage	Body fat percentage	rs7027304	C	T	0.347343	-0.011578	0.0016271	1.1e-12	-0.00747688	0.018942	0.700696	0.00798702	0.029601	0.791716	-0.00441272	0.029183	0.883774
Body fat percentage	Body fat percentage	rs704061	T	C	0.544962	-0.0136927	0.00154796	9.1e-19	-0.00911137	0.017853	0.612846	-0.00625639	0.027292	0.822377	-0.0140824	0.027663	0.615431
Body fat percentage	Body fat percentage	rs7046679	C	G	0.321452	0.00914252	0.00165304	3.2e-08	0.0341367	0.01966	0.077903	0.0146837	0.029574	0.624639	0.0550534	0.030784	0.066496
Body fat percentage	Body fat percentage	rs7124681	C	A	0.591581	-0.0222563	0.0015648	6.6e-46	-0.00621465	0.018361	0.738048	0.0257374	0.027226	0.370319	-0.0242925	0.028615	0.397679
Body fat percentage	Body fat percentage	rs7132908	G	A	0.61553	-0.0197321	0.00158551	1.5e-35	0.0302634	0.017883	0.106953	-0.0145487	0.028664	0.616689	0.0722041	0.026294	0.013036
Body fat percentage	Body fat percentage	rs7133378	G	A	0.680561	-0.0185779	0.00165616	3.3e-29	0.00992711	0.019164	0.614918	0.0142328	0.02902	0.638789	0.00448203	0.029509	0.883283
Body fat percentage	Body fat percentage	rs71658797	T	A	0.879253	-0.0236276	0.00236585	1.7e-23	-0.126413	0.033302	2.92e-05	-0.167176	0.053651	0.00044	-0.175599	0.053624	0.000194
Body fat percentage	Body fat percentage	rs719802	T	C	0.3856	0.0115343	0.0015826	3.1e-13	0.0149369	0.018557	0.422393	-0.000919423	0.028036	0.974577	0.0294559	0.02895	0.308304
Body fat percentage	Body fat percentage	rs7206608	C	G	0.678425	-0.0101676	0.00165236	7.6e-10	-0.00867427	0.01955	0.660673	0.00205411	0.029741	0.946648	-0.0127128	0.029984	0.676825
Body fat percentage	Body fat percentage	rs7216121	A	G	0.373661	0.0109061	0.00161091	1.3e-11	0.0217566	0.019954	0.274432	-0.00196192	0.029916	0.949341	0.0416917	0.03146	0.180108
Body fat percentage	Body fat percentage	rs7218014	T	C	0.802698	-0.0211077	0.00194282	1.7e-27	-0.0462317	0.023384	0.04289	-0.0534232	0.036523	0.136213	-0.0534232	0.03618	0.132398
Body fat percentage	Body fat percentage	rs72681698	T	C	0.989279	0.052548	0.00748992	2.3e-12	-0.0288255	0.099431	0.787814	0.0735884	0.129413	0.651038	0.018385	0.139259	0.911897
Body fat percentage	Body fat percentage	rs72697297	T	C	0.820083	0.0153167	0.00203008	4.5e-14	-0.0513621	0.025174	0.036005	-0.0736407	0.039217	0.051406	-0.0844119	0.03967	0.025669
Body fat percentage	Body fat percentage	rs72703757	G	C	0.801176	-0.0115499	0.00194851	3.1e-09	-0.0255128	0.024257	0.291985	0.0116536	0.036264	0.759556	-0.0574837	0.038189	0.124216
Body fat percentage	Body fat percentage	rs72767957	A	G	0.799869	0.012668	0.00193068	5.3e-11	-0.0065048	0.024042	0.790329	0.0280384	0.034965	0.452107	-0.05056	0.038665	0.185051
Body fat percentage	Body fat percentage	rs72803260	T	G	0.915021	0.0156141	0.0027727	1.8e-08	-0.0255196	0.034796	0.467197	0.022079	0.049715	0.680062	-0.0328611	0.054362	0.553941
Body fat percentage	Body fat percentage	rs72892910	G	T	0.827806	-0.0221404	0.00204337	2.3e-27	0.000875383	0.022849	0.970152	0.0445477	0.033977	0.226334	-0.0292617	0.035624	0.41405
Body fat percentage	Body fat percentage	rs72917533	T	C	0.814501	0.0138669	0.0019837	2.7e-12	0.00593357	0.023758	0.80845	-0.00397708	0.036381	0.915704	0.0146549	0.036183	0.700563
Body fat percentage	Body fat percentage	rs72976986	G	A	0.809808	0.0171142	0.00198547	6.7e-18	0.0149411	0.024459	0.55719	0.00139097	0.037619	0.971632	0.057304	0.036162	0.149998
Body fat percentage	Body fat percentage	rs72995085	T	C	0.822967	0.0117629	0.00202255	6e-09	-0.00738566	0.023059	0.752479	0.035307	0.033876	0.331495	-0.00295064	0.035095	0.935097
Body fat percentage	Body fat percentage	rs7321331	G	A	0.257704	-0.0107397	0.00177343	1.4e-09	-0.0104767	0.02073	0.624319	-0.0492417	0.030955	0.142765	0.0214777	0.032708	0.515946
Body fat percentage	Body fat percentage	rs73213501	A	C	0.828161	0.0152527	0.00204286	8.2e-14	-0.0355467	0.022847	0.114771	-0.0437929	0.035305	0.210358	-0.0257457	0.034444	0.458436
Body fat percentage	Body fat percentage	rs7357754	A	G	0.499871	-0.0116159	0.00154667	5.9e-14	-0.0285898	0.017478	0.118413	-0.0527396	0.026275	0.064049	0.00240411	0.027663	0.932451
Body fat percentage	Body fat percentage	rs74288880	C	T	0.885181	0.0135582	0.00241631	2e-08	-0.0566818	0.030574	0.05667	-0.099887	0.047297	0.025475	-0.0863392	0.048503	0.063653
Body fat percentage	Body fat percentage	rs7442885	C	G	0.785864	0.0128176	0.00188108	9.5e-12	-0.0384464	0.021858	0.073471	-0.0454608	0.033374	0.167422	-0.00901227	0.032812	0.788537
Body fat percentage	Body fat percentage	rs74576293	T	C	0.910272	0.0204973	0.002693	2.7e-14	-0.0583991	0.032649	0.066005	0.0173293	0.04578	0.722772	-0.135668	0.053352	0.005496
Body fat percentage	Body fat percentage	rs74618095	T	C	0.842024	-0.0132675	0.00213178	4.9e-10	0.014173	0.02453	0.578469	0.0311048	0.037481	0.439195	0.0747623	0.035095	0.057101
Body fat percentage	Body fat percentage	rs7463186	A	G	0.483956	-0.0088055	0.00154188	1.1e-08	-0.0355464	0.017207	0.050175	-0.0516534	0.025951	0.065911	-0.0278955	0.026643	0.32186
Body fat percentage	Body fat percentage	rs7498665	A	G	0.600438	-0.0232064	0.00157608	4.5e-49	-0.042933	0.019024	0.020719	-0.0202555	0.028641	0.482912	-0.057849	0.029536	0.043608
Body fat percentage	Body fat percentage	rs75135487	C	G	0.863069	0.0144347	0.00223876	1.1e-10	-0.0247141	0.027012	0.361026	-0.0180148	0.040899	0.666788	-0.0250916	0.041669	0.553507
Body fat percentage	Body fat percentage	rs7535438	C	A	0.709117	0.00950812	0.00169742	2.1e-08	-0.010379	0.020154	0.609989	0.0112167	0.030228	0.721979	-0.0467891	0.031902	0.136055
Body fat percentage	Body fat percentage	rs75412871	C	T	0.948084	0.0216364	0.00347856	5e-10	0.0574692	0.037864	0.168827	0.0269448	0.059913	0.681232	0.0330895	0.057792	0.602514
Body fat percentage	Body fat percentage	rs7575523	T	G	0.396758	0.0153971	0.00157743	1.7e-22	-0.010884	0.018201	0.561406	-0.0298079	0.027536	0.307139	-0.00245601	0.028154	0.932554
Body fat percentage	Body fat percentage	rs7598246	T	C	0.416306	-0.0085494	0.00156226	4.4e-08	0.000924572	0.018286	0.96034	-0.0136224	0.027682	0.636984	0.020807	0.028585	0.469919
Body fat percentage	Body fat percentage	rs76115890	T	C	0.882124	0.0139023	0.00241521	8.6e-09	0.0193786	0.025819	0.473395	0.00856861	0.039552	0.836563	0.0337367	0.039058	0.422799
Body fat percentage	Body fat percentage	rs7630228	T	C	0.565678	0.0108516	0.0015618	3.7e-12	0.0351185	0.017611	0.058689	0.0441222	0.026772	0.125188	0.033624	0.027031	0.242171
Body fat percentage	Body fat percentage	rs76345589	C	G	0.932508	0.0198865	0.00308056	1.1e-10	-0.0685713	0.037242	0.056931	-0.121076	0.059115	0.028475	-0.117854	0.059251	0.034004
Body fat percentage	Body fat percentage	rs7680610	A	G	0.347755	-0.0089709	0.00163023	3.7e-08	0.000486881	0.01896	0.979877	0.0181385	0.029375	0.541321	0.00699647	0.029363	0.815735
Body fat percentage	Body fat percentage	rs76856798	C	T	0.981535	-0.0322372	0.00573378	1.9e-08	0.115346	0.065158	0.143882	0.18659	0.090417	0.127948	-0.0326056	0.10748	0.779283
Body fat percentage	Body fat percentage	rs7704382	C	G	0.566583	-0.0101719	0.00155683	6.4e-11	0.000629198	0.017797	0.972288	0.0392066	0.026349	0.163909	-0.0129725	0.027749	0.644994
Body fat percentage	Body fat percentage	rs7762794	A	G	0.714477	-0.00930584	0.00170461	4.8e-08	-0.00145494	0.019288	0.940912	0.0408814	0.028413	0.179991	-0.00579518	0.029396	0.847303
Body fat percentage	Body fat percentage	rs7773916	C	T	0.786864	0.0109353	0.00188165	6.2e-09	0.0141354	0.021913	0.533913	0.0279942	0.033005	0.425446	-0.0133317	0.034647	0.706391
Body fat percentage	Body fat percentage	rs7789056	G	A	0.436963	0.0127186	0.00155559	2.9e-16	-0.00779833	0.0179	0.671159	-0.0144966	0.027108	0.608163	-0.0375274	0.02656	0.185563
Body fat percentage	Body fat percentage	rs7796825	G	A	0.174231	-0.0113141	0.00203645	2.8e-08	-0.033834	0.022384	0.153326	0.0165975	0.035487	0.64619	-0.0553816	0.033505	0.131302
Body fat percentage	Body fat percentage	rs7843109	C	T	0.311333	-0.0103657	0.00166877	5.2e-10	-0.0270824	0.018672	0.166034	-0.0258359	0.028722	0.394774	-0.057089	0.027873	0.060389
Body fat percentage	Body fat percentage	rs78744936	G	A	0.734013	-0.0113474	0.00175799	1.1e-10	0.0297553	0.019953	0.156127	0.00741946	0.031089	0.818453	0.0388749	0.030332	0.232353
Body fat percentage	Body fat percentage	rs7893571	G	T	0.334085	-0.0100326	0.00163856	9.2e-10	-0.036021	0.018418	0.064172	-0.0447129	0.027776	0.134866	-0.0112703	0.02885	0.707586
Body fat percentage	Body fat percentage	rs7925725	A	C	0.588755	-0.0111592	0.00156858	1.1e-12	-0.020327	0.018591	0.273173	0.00704878	0.027763	0.806358	-0.0281374	0.028627	0.325548
Body fat percentage	Body fat percentage	rs7942368	C	T	0.782462	0.0105396	0.00189331	2.6e-08	-0.0225616	0.02169	0.297559	-0.0559691	0.034208	0.093962	0.0374651	0.031443	0.266731
Body fat percentage	Body fat percentage	rs79518326	C	A	0.97136	0.0322259	0.00466633	5e-12	-0.0561459	0.067699	0.411657	-0.126678	0.105071	0.214887	0.00828926	0.098104	0.939893
Body fat percentage	Body fat percentage	rs7960609	A	G	0.673081	-0.00918558	0.00164856	2.5e-08	-0.0141366	0.01957	0.472337	-0.0354444	0.030462	0.241792	-0.0365894	0.030797	0.231627
Body fat percentage	Body fat percentage	rs7966251	G	A	0.744977	0.00981406	0.00177103	3e-08	-0.000929568	0.020557	0.964602	-0.000634798	0.031216	0.984249	0.00876429	0.031197	0.787316
Body fat percentage	Body fat percentage	rs7972728	C	A	0.26235	-0.0167619	0.00175434	1.2e-21	0.00605066	0.020669	0.772928	0.0508614	0.033124	0.11752	-0.0355308	0.030585	0.277476
Body fat percentage	Body fat percentage	rs7975187	A	G	0.786138	-0.0115294	0.00188095	8.8e-10	-0.010657	0.022091	0.63335	-0.035758	0.034407	0.297558	-0.0315675	0.034577	0.362311
Body fat percentage	Body fat percentage	rs798549	C	A	0.269206	0.00992339	0.00174424	1.3e-08	0.0432127	0.021142	0.0365	0.0619207	0.033104	0.053787	0.0131926	0.031532	0.681173
Body fat percentage	Body fat percentage	rs7987928	G	A	0.200129	0.0138119	0.00193112	8.5e-13	0.0183221	0.022386	0.414789	0.0123336	0.033932	0.722023	0.0289489	0.034558	0.404501
Body fat percentage	Body fat percentage	rs8096564	G	T	0.701878	-0.0107485	0.00169686	2.4e-10	0.0175878	0.0187	0.364539	0.0447213	0.028016	0.138271	0.00135492	0.029012	0.963857
Body fat percentage	Body fat percentage	rs811054	C	T	0.462724	-0.0095458	0.00155694	8.7e-10	0.0128224	0.018864	0.499134	0.0349172	0.029512	0.233772	0.00714442	0.028572	0.80664
Body fat percentage	Body fat percentage	rs8112818	A	G	0.599624	0.0143589	0.00158003	1e-19	-0.0137343	0.018647	0.463465	-0.013821	0.028731	0.635464	0.00534224	0.027954	0.853378
Body fat percentage	Body fat percentage	rs812949	T	C	0.270782	-0.0133557	0.00173358	1.3e-14	-0.00120773	0.019899	0.952586	-0.00067823	0.030342	0.982714	-0.0217662	0.029811	0.488418
Body fat percentage	Body fat percentage	rs815163	T	C	0.436784	0.00909072	0.00154941	4.4e-09	0.0266225	0.018287	0.141863	0.0385561	0.02824	0.167323	0.00785507	0.027635	0.780475
Body fat percentage	Body fat percentage	rs843901	T	G	0.0635864	-0.0194862	0.00316613	7.5e-10	0.0404017	0.035467	0.251749	-0.0464241	0.050237	0.403239	0.0896725	0.056113	0.097204
Body fat percentage	Body fat percentage	rs853961	G	T	0.494091	-0.0122048	0.00154046	2.3e-15	-0.00203908	0.017691	0.909994	-0.00750812	0.026961	0.787948	-0.000597178	0.027098	0.982891
Body fat percentage	Body fat percentage	rs879620	C	T	0.386715	-0.014719	0.00158851	1.9e-20	0.00198403	0.018455	0.915731	0.0107134	0.028849	0.715302	-0.0248882	0.027617	0.392868
Body fat percentage	Body fat percentage	rs881929	G	T	0.624604	0.0147342	0.00159151	2.1e-20	0.0298697	0.017764	0.109027	0.00413755	0.027841	0.885552	0.0649567	0.026437	0.025225
Body fat percentage	Body fat percentage	rs885114	G	A	0.724419	0.0146358	0.00172806	2.5e-17	-0.000914582	0.019561	0.963363	0.023112	0.029142	0.452011	-0.00538348	0.029909	0.86055
Body fat percentage	Body fat percentage	rs9289630	G	C	0.61088	-0.0123827	0.00158474	5.6e-15	-0.0101186	0.019211	0.601634	-0.0257418	0.029786	0.389078	0.00514823	0.029208	0.864797
Body fat percentage	Body fat percentage	rs9304665	T	A	0.236358	-0.0118765	0.00182093	6.9e-11	-0.00582694	0.022031	0.797007	-0.00919515	0.034029	0.795923	-0.00198296	0.033695	0.954702
Body fat percentage	Body fat percentage	rs9321191	T	C	0.8006	0.0108699	0.0019277	1.7e-08	-0.0104215	0.022333	0.644644	0.0153543	0.03293	0.6571	0.0283203	0.033017	0.420405
Body fat percentage	Body fat percentage	rs9358912	G	T	0.72668	0.0232653	0.00172866	2.7e-41	0.0666784	0.018548	0.000981	0.0437784	0.029365	0.166446	0.0553626	0.028772	0.077447
Body fat percentage	Body fat percentage	rs9372414	C	T	0.652371	0.00933072	0.00162144	8.7e-09	-0.00784911	0.018826	0.680006	-0.0351461	0.029661	0.233024	0.0200282	0.02815	0.498058
Body fat percentage	Body fat percentage	rs9389857	C	T	0.947567	-0.0198061	0.00346457	1.1e-08	-0.053554	0.042601	0.202977	0.00393272	0.060839	0.951774	-0.102554	0.067475	0.113784
Body fat percentage	Body fat percentage	rs9568867	G	A	0.870812	-0.0193443	0.00231898	7.3e-17	-0.0286565	0.02738	0.294306	-0.0139404	0.041085	0.741243	-0.096376	0.044297	0.021466
Body fat percentage	Body fat percentage	rs957919	C	T	0.721977	-0.0138914	0.00171911	6.4e-16	-0.00145394	0.020067	0.943265	0.021941	0.030021	0.488172	-0.034981	0.0316	0.266216
Body fat percentage	Body fat percentage	rs9645335	C	T	0.632182	0.00955748	0.00159404	2e-09	-0.013462	0.018643	0.472378	0.00939298	0.02792	0.745958	0.00515225	0.028154	0.859531
Body fat percentage	Body fat percentage	rs972283	A	G	0.488056	0.0143133	0.00154037	1.5e-20	-0.00487687	0.017982	0.790929	0.0145082	0.028089	0.610278	-0.00550211	0.027572	0.84694
Body fat percentage	Body fat percentage	rs9788550	G	C	0.75249	0.0158356	0.00179488	1.1e-18	0.0221403	0.020263	0.295124	0.0201109	0.031341	0.542566	0.0108254	0.031123	0.738859
Body fat percentage	Body fat percentage	rs9814758	T	G	0.644214	0.0136044	0.00161607	3.8e-17	0.0211521	0.018522	0.272524	-0.00442619	0.029195	0.882415	0.0510891	0.027709	0.088867
Body fat percentage	Body fat percentage	rs9843653	T	C	0.48846	-0.0167794	0.00154077	1.3e-27	-0.0294947	0.017345	0.104809	-0.0470507	0.026116	0.094479	-0.0267383	0.026747	0.34371
Body fat percentage	Body fat percentage	rs9865173	T	A	0.296801	0.0120222	0.00168776	1.1e-12	0.0276619	0.020129	0.165885	0.0378149	0.031364	0.224458	0.0544901	0.031523	0.076496
Body fat percentage	Body fat percentage	rs9892466	T	A	0.666725	-0.0100634	0.00163774	8e-10	0.0200721	0.018662	0.300946	0.0160125	0.028456	0.590641	0.0631901	0.027473	0.036037
Body fat percentage	Body fat percentage	rs9955276	C	T	0.855569	-0.0127569	0.00220651	7.4e-09	0.00980592	0.024196	0.695344	0.0543348	0.035719	0.165488	0.0108213	0.036823	0.779501
Body fat percentage	Body fat percentage	rs998584	C	A	0.517129	0.00938942	0.00154401	1.2e-09	0.0329107	0.019693	0.11304	0.0719075	0.028999	0.025346	0.0030356	0.031238	0.925199
Waist circumference	Waist circumference	rs10132280	A	C	0.3333	-0.022	0.0037	2.2e-09	-0.0152609	0.019296	0.444942	0.0233883	0.030693	0.449129	0.0304826	0.030791	0.321946
Waist circumference	Waist circumference	rs10767658	C	G	0.3583	0.031	0.0037	3.3e-17	-0.0316857	0.018992	0.112955	-0.0407033	0.029016	0.191347	-0.0327433	0.02912	0.291052
Waist circumference	Waist circumference	rs10840100	G	A	0.725	0.02	0.0035	5.4e-09	-0.00424	0.018611	0.822263	0.0456953	0.027005	0.116097	-0.0206846	0.028747	0.475159
Waist circumference	Waist circumference	rs10938397	A	G	0.5667	-0.032	0.0035	6.1e-20	0.0146863	0.017972	0.429091	0.056854	0.026376	0.047701	0.0109032	0.027802	0.706074
Waist circumference	Waist circumference	rs10968576	G	A	0.2917	0.025	0.0036	1.2e-11	0.00479946	0.019322	0.806574	-0.0232236	0.029054	0.448469	0.0532573	0.030611	0.074707
Waist circumference	Waist circumference	rs11165623	A	G	0.4833	0.02	0.0034	5.2e-09	0.0220974	0.017333	0.22048	0.0307758	0.026451	0.272273	0.0338722	0.026368	0.226902
Waist circumference	Waist circumference	rs12429545	G	A	0.9	-0.031	0.0052	2.5e-09	-0.0299898	0.027318	0.27062	-0.014179	0.040926	0.735895	-0.0987742	0.04426	0.018039
Waist circumference	Waist circumference	rs1516725	T	C	0.0917	-0.031	0.0051	1.7e-09	0.0264287	0.027086	0.32919	0.0215208	0.04108	0.607344	0.0258714	0.041709	0.541326
Waist circumference	Waist circumference	rs1558902	A	T	0.45	0.074	0.0035	3.7e-101	0.00119029	0.018272	0.9489	-0.0156894	0.027532	0.585442	0.0285826	0.028861	0.321772
Waist circumference	Waist circumference	rs16894959	C	T	0.1	0.026	0.0048	3.4e-08	0.0059771	0.025143	0.81558	0.0115866	0.038969	0.772356	-0.0147949	0.037565	0.708875
Waist circumference	Waist circumference	rs16996700	T	C	0.7	0.023	0.0037	1.5e-09	-0.0233756	0.020544	0.253559	-0.0122092	0.03101	0.699164	-0.0270858	0.031513	0.391836
Waist circumference	Waist circumference	rs17066856	C	T	0.1333	-0.037	0.006	9e-10	-0.00170445	0.031305	0.957983	0.000223975	0.046831	0.996365	-0.0637484	0.045594	0.211891
Waist circumference	Waist circumference	rs17381664	C	T	0.425	0.022	0.0035	4.2e-10	0.0422373	0.019385	0.025688	0.0127405	0.028993	0.665426	0.0674951	0.030389	0.020947
Waist circumference	Waist circumference	rs2033529	G	A	0.2583	0.021	0.0037	1.7e-08	-0.0265822	0.018934	0.179946	-0.0238092	0.02912	0.438457	-0.0307727	0.028788	0.314355
Waist circumference	Waist circumference	rs2112347	G	T	0.375	-0.025	0.0035	3.2e-13	-0.00840523	0.018558	0.659339	0.0219112	0.029468	0.460308	-0.00110661	0.028738	0.97019
Waist circumference	Waist circumference	rs2287019	C	T	0.85	0.035	0.0046	1.7e-14	-0.00962652	0.021863	0.663514	-0.0426274	0.034626	0.214047	0.0271122	0.032271	0.429064
Waist circumference	Waist circumference	rs2293576	A	G	0.3667	-0.022	0.0036	9.4e-10	-0.00453326	0.018718	0.812926	0.0100929	0.028937	0.732111	-0.0282863	0.028117	0.342109
Waist circumference	Waist circumference	rs2325036	A	C	0.5917	0.023	0.0035	2.1e-11	0.0214443	0.017933	0.250434	-0.00339922	0.028199	0.906372	0.0251619	0.0274	0.383968
Waist circumference	Waist circumference	rs2489623	C	A	0.5583	0.019	0.0034	3.4e-08	-0.0138043	0.018154	0.448824	-0.0150384	0.027957	0.59531	0.0244546	0.026865	0.387543
Waist circumference	Waist circumference	rs2531992	A	G	0.1667	-0.028	0.0048	3e-09	-0.00848389	0.024658	0.739301	-0.0325325	0.036795	0.410191	-0.00121874	0.037811	0.975281
Waist circumference	Waist circumference	rs2820292	A	C	0.4917	-0.019	0.0034	2.4e-08	-0.0143089	0.017672	0.432989	-0.0242363	0.026862	0.39162	-0.00360148	0.027499	0.898983
Waist circumference	Waist circumference	rs3127553	G	A	0.3667	0.023	0.0035	1.6e-10	-0.00643164	0.018817	0.73895	0.0057902	0.029088	0.845774	0.0123208	0.029294	0.679187
Waist circumference	Waist circumference	rs3849570	A	C	0.3667	0.021	0.0038	2.2e-08	0.00180537	0.018958	0.9254	-0.017883	0.02884	0.55428	0.0268571	0.029731	0.367402
Waist circumference	Waist circumference	rs4776970	T	A	0.3417	-0.02	0.0035	2.3e-08	-0.0350822	0.017823	0.062056	-0.0148203	0.02775	0.608999	-0.0535516	0.026765	0.065267
Waist circumference	Waist circumference	rs6163	C	A	0.6083	-0.019	0.0035	3.7e-08	0.019607	0.017759	0.287613	0.0221965	0.027242	0.438375	0.0460345	0.0266	0.10801
Waist circumference	Waist circumference	rs633715	C	T	0.2667	0.043	0.0043	3.3e-23	-0.012519	0.022237	0.586734	0.00734893	0.034881	0.837589	-0.0508734	0.032979	0.156866
Waist circumference	Waist circumference	rs6440003	G	A	0.5167	-0.021	0.0034	2.9e-10	0.0213758	0.017726	0.24631	0.00420583	0.027867	0.8838	0.0453646	0.026512	0.111752
Waist circumference	Waist circumference	rs6545714	G	A	0.375	0.022	0.0035	1.9e-10	-0.0146752	0.018015	0.430553	-0.0391474	0.027014	0.175466	-0.00273373	0.027858	0.924177
Waist circumference	Waist circumference	rs6567160	C	T	0.2833	0.048	0.004	2.6e-33	0.0308686	0.021775	0.152246	0.0368573	0.033233	0.265177	0.0282686	0.033241	0.397116
Waist circumference	Waist circumference	rs6755502	T	C	0.125	-0.051	0.0045	2e-30	-0.0207365	0.02284	0.384944	0.0367831	0.036675	0.315336	-0.0378524	0.034228	0.304286
Waist circumference	Waist circumference	rs7138803	G	A	0.5583	-0.028	0.0035	1.6e-15	0.032796	0.017646	0.077363	-0.00586377	0.02805	0.837965	0.0758761	0.025939	0.008398
Waist circumference	Waist circumference	rs7144011	T	G	0.275	0.033	0.0041	9.4e-16	-0.0443877	0.020656	0.04426	-0.00661483	0.033016	0.847343	-0.100103	0.029707	0.003194
Waist circumference	Waist circumference	rs7239883	G	A	0.3167	0.021	0.0035	2.3e-09	-0.00536135	0.01796	0.770581	-0.0117862	0.027546	0.68094	0.00973942	0.02796	0.732271
Waist circumference	Waist circumference	rs749671	A	G	0.375	-0.019	0.0035	3.2e-08	-0.0299068	0.018008	0.113572	-0.00476735	0.028153	0.869867	-0.0633723	0.026783	0.030935
Waist circumference	Waist circumference	rs7498665	G	A	0.3583	0.034	0.0035	1.4e-22	0.042933	0.019024	0.020719	0.0202555	0.028641	0.482912	0.057849	0.029536	0.043608
Waist circumference	Waist circumference	rs7531118	T	C	0.3917	-0.027	0.0035	1.5e-14	0.0179313	0.018914	0.343372	0.0315868	0.029493	0.282756	0.0349578	0.029607	0.234763
Waist circumference	Waist circumference	rs7550711	T	C	0.0339	0.058	0.0098	3.4e-09	-0.0332797	0.04581	0.50316	0.0357898	0.076571	0.653852	-0.0404387	0.067225	0.591221
Waist circumference	Waist circumference	rs7903146	T	C	0.25	-0.022	0.0037	3.9e-09	-0.0337181	0.019027	0.092932	-0.0143413	0.029338	0.640044	-0.0241892	0.029508	0.437624
Waist circumference	Waist circumference	rs806794	G	A	0.275	-0.022	0.0037	2.1e-09	-0.0700502	0.018176	0.000428	-0.0524635	0.028556	0.090771	-0.0691025	0.02777	0.02423
Waist circumference	Waist circumference	rs929641	A	G	0.6167	0.021	0.0034	1.2e-09	0.0366972	0.017351	0.045242	-0.00118829	0.027711	0.966684	0.0555476	0.026158	0.050739
Waist circumference	Waist circumference	rs9400239	C	T	0.7	0.024	0.0036	1.9e-11	-0.00958987	0.019161	0.620001	0.0224399	0.02864	0.456942	-0.0436695	0.030302	0.14366
Waist circumference	Waist circumference	rs943005	T	C	0.1	0.039	0.0044	7.2e-19	0.00912028	0.023328	0.699851	-0.0430589	0.034545	0.249628	0.0420302	0.036574	0.24733
Waist to hip ratio	Waist to hip ratio	rs10245353	A	C	0.1833	0.035	0.0043	8.4e-16	0.00435052	0.023079	0.853203	0.0274138	0.036287	0.453699	-0.00310481	0.035039	0.932044
Waist to hip ratio	Waist to hip ratio	rs10804591	A	C	0.85	0.024	0.0042	6.6e-09	0.0334317	0.021157	0.134845	0.0886935	0.030638	0.010448	0.0176651	0.033156	0.612915
Waist to hip ratio	Waist to hip ratio	rs10842707	T	C	0.1667	0.032	0.004	4.4e-16	-0.00789508	0.020915	0.713828	-0.0225534	0.032429	0.510805	-0.0155107	0.03181	0.642147
Waist to hip ratio	Waist to hip ratio	rs10991437	A	C	0.1	0.031	0.0054	1e-08	0.0299345	0.029634	0.311895	-0.0510681	0.042132	0.270893	0.0618352	0.046879	0.179678
Waist to hip ratio	Waist to hip ratio	rs11231693	A	G	0.0417	0.041	0.0075	4.5e-08	-0.0486148	0.03777	0.238867	-0.0136153	0.059122	0.830879	-0.0305623	0.058279	0.63263
Waist to hip ratio	Waist to hip ratio	rs1128249	G	T	0.5583	0.028	0.0035	2e-15	0.00683631	0.018095	0.71252	0.00739931	0.027694	0.796503	0.0314112	0.026959	0.272174
Waist to hip ratio	Waist to hip ratio	rs12143789	C	G	0.1583	0.024	0.0042	7.6e-09	-0.0429555	0.021808	0.065127	-0.0431226	0.033814	0.2385	-0.0377652	0.033071	0.288139
Waist to hip ratio	Waist to hip ratio	rs12608504	A	G	0.3417	0.022	0.0036	8.8e-10	0.0130594	0.018764	0.488805	0.0443671	0.029469	0.12602	-0.00254824	0.028304	0.93044
Waist to hip ratio	Waist to hip ratio	rs12679556	G	T	0.2083	0.027	0.004	2.1e-11	0.0264608	0.021006	0.205008	0.0260683	0.032126	0.419645	0.0658645	0.033558	0.042263
Waist to hip ratio	Waist to hip ratio	rs1294410	C	T	0.625	0.031	0.0035	2e-18	0.0134957	0.018195	0.472463	-0.0328079	0.029323	0.26112	0.0235501	0.027697	0.419568
Waist to hip ratio	Waist to hip ratio	rs1385167	G	A	0.1417	0.029	0.0049	1.8e-09	0.00911335	0.026131	0.731662	0.00230434	0.04035	0.956161	0.024915	0.040543	0.544996
Waist to hip ratio	Waist to hip ratio	rs1440372	C	T	0.7417	0.024	0.0038	1.1e-10	-0.00787491	0.019738	0.693318	0.0216241	0.029529	0.486939	-0.02972	0.030881	0.336031
Waist to hip ratio	Waist to hip ratio	rs1569135	A	G	0.5333	0.021	0.0034	5.6e-10	-0.0342671	0.018366	0.057833	-0.0473014	0.02857	0.091207	-0.0371542	0.028237	0.183875
Waist to hip ratio	Waist to hip ratio	rs17451107	T	C	0.625	0.026	0.0036	1.1e-12	-0.00333144	0.018323	0.857809	0.0103221	0.027616	0.719053	-0.0075663	0.028113	0.792008
Waist to hip ratio	Waist to hip ratio	rs17819328	G	T	0.45	0.021	0.0035	2.4e-09	0.00130715	0.018551	0.94475	-0.000515133	0.02848	0.98597	0.010177	0.028825	0.728901
Waist to hip ratio	Waist to hip ratio	rs1936805	T	C	0.55	0.042	0.0034	3.6e-35	-0.0120906	0.018282	0.510891	-0.00774394	0.027975	0.786147	0.0239311	0.026948	0.399026
Waist to hip ratio	Waist to hip ratio	rs2071449	A	C	0.325	0.028	0.0036	3e-14	0.0388774	0.019696	0.044049	0.063691	0.030874	0.032736	0.0169112	0.029543	0.571789
Waist to hip ratio	Waist to hip ratio	rs2276824	C	G	0.4833	0.024	0.0036	3.2e-11	-0.0106455	0.01847	0.575656	-0.024553	0.027913	0.404283	-0.00669033	0.02841	0.82017
Waist to hip ratio	Waist to hip ratio	rs2294239	A	G	0.55	0.025	0.0035	7.2e-13	-0.00162468	0.017991	0.929166	-0.022233	0.028103	0.431322	-0.000359935	0.027594	0.98987
Waist to hip ratio	Waist to hip ratio	rs2645294	C	T	0.4655	-0.031	0.0035	1.7e-19	-0.00826103	0.018019	0.655235	-0.000898403	0.027639	0.974788	0.0034052	0.028006	0.905537
Waist to hip ratio	Waist to hip ratio	rs2820443	C	T	0.3	-0.035	0.0037	5.3e-21	-0.0233782	0.01942	0.248921	-0.047812	0.029103	0.128798	-0.0330853	0.029491	0.292502
Waist to hip ratio	Waist to hip ratio	rs303084	A	G	0.7833	0.023	0.0042	3.9e-08	-0.0263878	0.022352	0.235572	-0.0179951	0.033459	0.596295	-0.0349047	0.034503	0.311057
Waist to hip ratio	Waist to hip ratio	rs4081724	G	A	0.85	0.035	0.0051	7.4e-12	-0.0425574	0.027128	0.110729	-0.108914	0.043257	0.006963	-0.0294996	0.04145	0.481639
Waist to hip ratio	Waist to hip ratio	rs459193	A	G	0.2167	0.026	0.0038	1.6e-11	-0.0412888	0.019477	0.046231	-0.0474166	0.029743	0.140621	-0.0446355	0.029699	0.163563
Waist to hip ratio	Waist to hip ratio	rs4646404	G	A	0.625	0.027	0.0039	1.4e-11	0.00696923	0.019544	0.728416	0.022803	0.029592	0.465007	-0.013753	0.030709	0.659647
Waist to hip ratio	Waist to hip ratio	rs4765219	C	A	0.625	0.028	0.0036	1.6e-15	0.014594	0.018528	0.446145	0.012274	0.028251	0.676672	0.00781748	0.028525	0.791642
Waist to hip ratio	Waist to hip ratio	rs6090583	A	G	0.4333	0.022	0.0034	6.2e-11	-0.016351	0.017693	0.371841	-0.00687156	0.027559	0.809673	-0.0277957	0.026709	0.324778
Waist to hip ratio	Waist to hip ratio	rs6772129	A	G	0.7583	0.035	0.0037	3.4e-21	0.00925772	0.018948	0.634855	0.0132707	0.028901	0.659976	0.0431152	0.028241	0.155706
Waist to hip ratio	Waist to hip ratio	rs714515	G	A	0.4583	0.027	0.0034	4.4e-15	0.00192515	0.017996	0.916143	-0.014524	0.027183	0.608499	-0.022977	0.027065	0.419703
Waist to hip ratio	Waist to hip ratio	rs7705502	A	G	0.2917	0.027	0.0036	4.7e-14	-0.0109174	0.01883	0.573656	-0.0487313	0.02803	0.107906	-0.00247506	0.029067	0.934229
Waist to hip ratio	Waist to hip ratio	rs8030605	A	G	0.1583	0.03	0.0053	8.8e-09	-0.015597	0.026827	0.577578	-0.0436552	0.039556	0.311006	0.0789942	0.044666	0.066455
Waist to hip ratio	Waist to hip ratio	rs8042543	C	T	0.85	0.026	0.0043	1.2e-09	0.0158865	0.021463	0.475967	-0.0345734	0.03468	0.318397	0.01079	0.032871	0.753508
Waist to hip ratio	Waist to hip ratio	rs878639	A	G	0.6417	0.021	0.0035	5.1e-09	-0.0342748	0.01895	0.066071	-0.0156105	0.028459	0.588041	-0.0253812	0.028828	0.379951
Waist to hip ratio	Waist to hip ratio	rs905938	C	T	0.325	-0.025	0.004	7.3e-10	0.0037121	0.020565	0.859071	0.00905389	0.031987	0.782048	0.0347965	0.032664	0.285257
Waist to hip ratio	Waist to hip ratio	rs979012	T	C	0.3583	0.027	0.0036	3.3e-14	-0.00702864	0.018748	0.714882	0.00362841	0.028827	0.9023	-0.0241329	0.028332	0.419317
Waist to hip ratio	Waist to hip ratio	rs998584	A	C	0.475	0.043	0.0038	1.1e-29	-0.0329107	0.019693	0.11304	-0.0719075	0.028999	0.025346	-0.0030356	0.031238	0.925199
Waist to hip ratio	Waist to hip ratio	rs9991328	T	C	0.4833	0.018	0.0034	4.5e-08	0.0108786	0.018032	0.549095	-0.0396071	0.02629	0.158859	0.0240036	0.028004	0.392965
Circulating adiponectin	Circulating adiponectin	rs1108842	C	A	0.4583	0.029927	0.004382	3.66e-11	0.00922432	0.018012	0.611631	0.0254913	0.027998	0.363483	0.00515867	0.027505	0.854467
Circulating adiponectin	Circulating adiponectin	rs12051272	T	G	0.009091	-0.276549	0.018107	0	-0.0355122	0.061168	0.599785	0.0308211	0.10727	0.791037	-0.0633499	0.08588	0.529864
Circulating adiponectin	Circulating adiponectin	rs1597466	T	G	0.09167	-0.043765	0.007542	1.89e-08	0.00125321	0.031141	0.968825	-0.0199589	0.046019	0.685309	-0.030051	0.046759	0.552725
Circulating adiponectin	Circulating adiponectin	rs17366568	G	A	0.09167	0.154104	0.008685	0	-0.0456414	0.036749	0.209552	-0.0568443	0.057388	0.321331	-0.00839467	0.054464	0.883071
Circulating adiponectin	Circulating adiponectin	rs2062632	T	C	0.3136	0.054666	0.005893	2.52e-19	-0.0123405	0.021752	0.573995	0.0394084	0.031927	0.25113	-0.0603714	0.03491	0.075556
Circulating adiponectin	Circulating adiponectin	rs2927324	T	C	0.4746	0.031514	0.00451	1.29e-11	-0.00120627	0.017962	0.947331	0.0253876	0.026783	0.368639	-0.0342004	0.028311	0.223886
Circulating adiponectin	Circulating adiponectin	rs2980879	T	A	0.375	0.029851	0.005059	1.08e-08	0.0137806	0.019285	0.477151	0.0249033	0.02979	0.405185	0.0388966	0.030258	0.19426
Circulating adiponectin	Circulating adiponectin	rs601339	G	A	0.15	0.039007	0.005719	3.87e-11	0.0198928	0.023367	0.396009	0.0651218	0.037327	0.072275	-0.0061871	0.034781	0.864476
Circulating adiponectin	Circulating adiponectin	rs6810075	T	C	0.3667	0.066402	0.004788	0	-0.0151447	0.019302	0.434428	0.0117123	0.028857	0.696885	-0.0563038	0.030572	0.058416
Circulating adiponectin	Circulating adiponectin	rs731839	G	A	0.3276	-0.036626	0.004838	2.2e-13	0.0336872	0.019662	0.082086	-0.00158125	0.029415	0.958421	0.0714915	0.031125	0.016578
Circulating adiponectin	Circulating adiponectin	rs7615090	T	G	0.1167	0.058149	0.008464	2.81e-11	0.0263234	0.02436	0.304629	0.0323796	0.036904	0.413766	-0.033132	0.038784	0.395231
Circulating adiponectin	Circulating adiponectin	rs7955516	C	A	0.4417	0.026448	0.004594	2.43e-08	-0.0265165	0.018287	0.165744	0.0042629	0.028606	0.884343	-0.0437931	0.027654	0.14089
Circulating adiponectin	Circulating adiponectin	rs7964945	T	A	0.1917	-0.036875	0.006419	2.61e-08	-0.0191298	0.024694	0.458643	-0.044988	0.03716	0.265798	0.00566791	0.038546	0.886855
Circulating adiponectin	Circulating adiponectin	rs8042532	T	G	0.008333	0.339734	0.055421	2.86e-09	-0.0817763	0.0579	0.146736	-0.130229	0.091433	0.135911	-0.0918615	0.08918	0.299935
Fasting insulin	Fasting insulin interaction with body mass index	rs10263930	A	T	0.013	-0.083	0.015	1.265e-08	-0.115396	0.079253	0.237718	-0.311356	0.102389	0.056672	0.0281403	0.131389	0.848211
Fasting insulin	Fasting insulin interaction with body mass index	rs17042888	A	G	0.071	0.0053	0.0005	1.829e-25	-0.0520072	0.029028	0.09908	-0.0345459	0.046052	0.490046	-0.0567566	0.043215	0.236236
Fasting insulin	Fasting insulin interaction with body mass index	rs4438516	A	G	0.08	0.005	0.0006	5.114e-16	0.000355937	0.032935	0.99164	0.0112772	0.050349	0.82954	-0.0764341	0.046815	0.150896
Fasting insulin	Fasting insulin interaction with body mass index	rs6544999	T	G	0.009	0.095	0.016	1.789e-09	0.0467615	0.068515	0.545643	-0.0178232	0.107479	0.880217	0.215085	0.08816	0.080416
Fasting insulin	Fasting insulin interaction with body mass index	rs7910845	T	C	0.009	-0.0086	0.0016	4.957e-08	0.108242	0.056915	0.109974	0.0107536	0.092254	0.91681	0.23094	0.076284	0.03011
Fasting insulin	Fasting insulin interaction with body mass index	rs838574	A	T	0.009	-0.015	0.0025	1.004e-09	0.100555	0.095673	0.288849	-0.112506	0.114717	0.446786	0.168114	0.150617	0.250997
Developmental and growth factors
Height	Adult height	rs10037512	T	C	0.525	0.03	0.003	5.8e-24	0.0201252	0.017658	0.272564	0.00634408	0.027419	0.823033	0.0127388	0.027162	0.652411
Height	Adult height	rs10119624	A	G	0.683	0.024	0.0031	3.7e-14	0.032486	0.018379	0.093152	0.0204517	0.028287	0.491388	0.0501361	0.027967	0.097848
Height	Adult height	rs10131337	T	C	0.203	0.027	0.0038	2.9e-12	0.0208149	0.022285	0.350743	0.0276881	0.034459	0.424512	0.0127701	0.03408	0.713738
Height	Adult height	rs10136129	T	C	0.758	0.025	0.0038	2.5e-11	-0.0332858	0.023539	0.152978	-0.0818058	0.036963	0.020322	-0.0220159	0.035971	0.545984
Height	Adult height	rs10152739	A	T	0.8	-0.022	0.0034	1.3e-10	0.0159465	0.020511	0.453613	-0.00591348	0.03179	0.856146	0.0434097	0.030822	0.191678
Height	Adult height	rs10236884	A	G	0.442	-0.023	0.0031	8.5e-13	0.00527208	0.018704	0.780883	0.041803	0.029559	0.151777	0.000414914	0.028653	0.988761
Height	Adult height	rs10283100	A	G	0.025	-0.057	0.0085	3.2e-11	0.0368901	0.053322	0.49586	0.0886938	0.086719	0.303814	0.0607874	0.080996	0.461522
Height	Adult height	rs1036821	A	G	0.317	-0.037	0.0032	1.1e-30	-0.0254368	0.018782	0.195242	-0.0697188	0.027794	0.023199	-0.000429092	0.02943	0.988714
Height	Adult height	rs10445823	T	C	0.842	0.047	0.0049	5.4e-22	-0.00864651	0.029743	0.775904	-0.0749451	0.04781	0.106304	-0.0212927	0.046291	0.653689
Height	Adult height	rs1047014	T	C	0.725	-0.032	0.0036	1.3e-18	0.00550814	0.020394	0.79242	-0.0196055	0.031816	0.542539	-0.000510869	0.031459	0.987435
Height	Adult height	rs1053051	T	C	0.388	0.019	0.0034	8.7e-09	-0.0256999	0.018908	0.17091	-0.00722285	0.028403	0.803374	-0.0109271	0.028628	0.707611
Height	Adult height	rs1074078	T	C	0.351	0.018	0.0032	2.8e-08	0.0429886	0.019528	0.024109	0.0769018	0.030994	0.009248	0.00294067	0.028724	0.920517
Height	Adult height	rs10767838	A	G	0.767	0.025	0.0033	2.6e-14	-0.000327946	0.019544	0.986845	0.0217672	0.029269	0.480107	0.0146447	0.029626	0.6365
Height	Adult height	rs10770705	A	C	0.339	0.03	0.0031	2.3e-21	0.0254591	0.019875	0.19742	0.043567	0.03121	0.157059	0.0404517	0.031014	0.187447
Height	Adult height	rs10787959	A	G	0.3	0.027	0.0033	1.9e-16	-0.024718	0.019289	0.220278	-0.00712532	0.029972	0.81886	-0.0173079	0.029728	0.578865
Height	Adult height	rs10794175	T	G	0.296	0.02	0.003	6.4e-12	0.00841747	0.018132	0.645656	0.0155987	0.02788	0.580385	0.0100959	0.027642	0.719638
Height	Adult height	rs10843390	T	C	0.237	0.021	0.0032	5e-11	0.0221137	0.02033	0.275591	0.0588932	0.032224	0.060099	0.00789475	0.030698	0.801517
Height	Adult height	rs10846654	A	G	0.725	-0.028	0.0032	2.5e-19	-0.00743132	0.018667	0.693784	-0.0180285	0.029123	0.540233	0.028059	0.027653	0.33762
Height	Adult height	rs10868439	A	G	0.467	-0.027	0.003	3e-19	0.00590553	0.01822	0.748811	-0.0296492	0.027011	0.300063	0.0271355	0.028514	0.341583
Height	Adult height	rs10880969	T	C	0.163	-0.024	0.0033	6.2e-13	-0.00324426	0.019092	0.868002	-0.0286094	0.02841	0.341957	-0.0073711	0.029196	0.80774
Height	Adult height	rs10948222	T	C	0.387	-0.031	0.0033	9.8e-21	-0.0148394	0.018389	0.421171	-0.00324174	0.027786	0.909344	-0.0515036	0.029088	0.069799
Height	Adult height	rs10995319	T	C	0.733	0.019	0.0034	3.2e-08	0.00477739	0.021099	0.825358	-0.0148127	0.032865	0.657954	0.043441	0.03117	0.19655
Height	Adult height	rs11049545	A	C	0.342	-0.038	0.0032	2.4e-33	0.00476065	0.019363	0.808509	0.0398465	0.030614	0.188468	0.0146038	0.030093	0.632688
Height	Adult height	rs1113765	A	G	0.192	-0.024	0.0038	1.7e-10	0.0435613	0.024183	0.066004	-0.0117012	0.034995	0.749827	0.0464656	0.037069	0.205132
Height	Adult height	rs11144688	A	G	0.095	-0.063	0.0063	5.7e-24	0.018489	0.030449	0.54837	-0.0177333	0.044868	0.71093	0.00809217	0.045579	0.864265
Height	Adult height	rs11152213	A	C	0.717	-0.025	0.0035	6.9e-13	-0.0308269	0.021608	0.149603	-0.0312632	0.032989	0.343731	-0.0302518	0.033232	0.363713
Height	Adult height	rs11172372	T	C	0.492	0.019	0.003	7.6e-11	0.00637427	0.018106	0.731232	0.0327608	0.027026	0.253952	-0.0220658	0.028492	0.441376
Height	Adult height	rs11172920	A	G	0.409	0.018	0.003	2e-09	0.030487	0.017907	0.104939	0.0639456	0.026449	0.0275	-0.0178193	0.028835	0.540917
Height	Adult height	rs11177669	A	G	0.258	0.033	0.0035	4.2e-21	0.00578722	0.02018	0.777381	0.00406074	0.030888	0.898144	-0.0330543	0.029824	0.29854
Height	Adult height	rs11205303	T	C	0.642	-0.053	0.0035	2.2e-50	-0.00584787	0.018912	0.760176	0.0272099	0.028091	0.359799	-0.0496679	0.030389	0.095218
Height	Adult height	rs11221442	C	G	0.217	-0.027	0.0035	2.7e-14	0.0180953	0.022228	0.417312	0.0571107	0.034746	0.092246	-0.0212655	0.033044	0.542577
Height	Adult height	rs11244772	A	G	0.725	-0.018	0.0032	2.1e-08	0.0262957	0.018751	0.180218	0.0409199	0.028425	0.179788	0.0226598	0.029076	0.459636
Height	Adult height	rs1133415	A	G	0.4	-0.019	0.0029	2.9e-10	-0.00907606	0.0176	0.615654	0.00589161	0.027478	0.833786	-0.0187935	0.026772	0.502659
Height	Adult height	rs1155939	A	C	0.433	0.042	0.0029	9.6e-46	-0.00206814	0.017743	0.909009	-0.0081229	0.027011	0.771609	-0.000604182	0.027156	0.982738
Height	Adult height	rs11611927	A	G	0.8	-0.051	0.0035	2.6e-49	0.0165583	0.020969	0.447068	0.00222547	0.032729	0.947653	0.0216681	0.031793	0.518637
Height	Adult height	rs11612228	T	C	0.308	0.02	0.0032	6.5e-10	0.00130015	0.019406	0.947516	0.0117705	0.030009	0.700094	-0.00579275	0.029644	0.850444
Height	Adult height	rs11618507	T	G	0.275	0.023	0.0036	3.4e-10	-0.0421051	0.021643	0.068211	-0.0431487	0.033652	0.235889	-0.0538334	0.03255	0.130068
Height	Adult height	rs11626496	C	G	0.35	-0.019	0.003	2.8e-10	-0.0183534	0.018138	0.329355	-0.0419226	0.0273	0.152384	-0.00923148	0.027948	0.750383
Height	Adult height	rs11642612	A	C	0.559	-0.016	0.003	4.2e-08	-0.00508405	0.018252	0.783359	0.0119815	0.027722	0.678021	-0.00852655	0.028138	0.766332
Height	Adult height	rs11648796	A	G	0.733	-0.033	0.0038	1.4e-18	-0.00779355	0.0231	0.739662	0.00667523	0.035494	0.856982	-0.0277056	0.035848	0.443022
Height	Adult height	rs11652094	C	G	0.675	0.018	0.0032	9.3e-09	-0.011807	0.019769	0.553414	-0.0150984	0.030385	0.624507	0.000290042	0.030145	0.992556
Height	Adult height	rs11667331	A	G	0.828	-0.024	0.004	1.3e-09	0.0197181	0.024784	0.446905	0.041933	0.03698	0.295669	0.0356697	0.037726	0.380522
Height	Adult height	rs11684404	T	C	0.7	-0.032	0.0031	9e-25	-0.0206993	0.019303	0.282653	-0.0156725	0.029514	0.600361	-0.00138204	0.029196	0.963269
Height	Adult height	rs1171615	T	C	0.833	-0.022	0.0038	5.8e-09	-0.0167981	0.021844	0.443997	-0.0493405	0.034083	0.141016	-0.0206101	0.033584	0.544502
Height	Adult height	rs11722554	A	G	0.042	-0.063	0.0098	1.5e-10	0.000972527	0.043002	0.98271	-0.0242179	0.064858	0.733728	-0.0242876	0.063026	0.725022
Height	Adult height	rs11735005	T	G	0.467	0.017	0.003	4.3e-09	0.0138053	0.018373	0.454333	-0.0131937	0.027527	0.64556	0.0443709	0.029082	0.12088
Height	Adult height	rs11799609	T	G	0.142	0.026	0.0042	1.1e-09	0.0561468	0.025418	0.022568	0.0224628	0.037729	0.557482	0.0458898	0.038365	0.227493
Height	Adult height	rs11855014	A	G	0.246	-0.022	0.0034	9.2e-11	-0.0265309	0.020293	0.212384	-0.040822	0.030646	0.215577	-0.0284756	0.031372	0.393115
Height	Adult height	rs11880124	A	G	0.933	0.041	0.0054	2.2e-14	-0.0419708	0.03257	0.192792	0.0316888	0.045699	0.522036	-0.0945453	0.05209	0.057338
Height	Adult height	rs11880992	A	G	0.375	0.033	0.003	6.9e-28	-0.0178015	0.017698	0.33178	-0.0161091	0.02718	0.570556	-0.0028641	0.027516	0.919574
Height	Adult height	rs1190545	C	G	0.7	0.025	0.0033	4.1e-14	0.00277384	0.01992	0.891694	-0.0232867	0.031439	0.462305	-0.00806539	0.030737	0.797517
Height	Adult height	rs1199734	T	G	0.167	-0.022	0.0039	1.6e-08	-0.00438962	0.022189	0.84725	-0.052766	0.033004	0.143102	0.0531009	0.035312	0.125232
Height	Adult height	rs12065210	T	C	0.108	0.036	0.005	6.4e-13	0.0193908	0.031419	0.541853	0.0120847	0.046961	0.803793	0.00219559	0.047738	0.964971
Height	Adult height	rs12097239	A	G	0.288	-0.033	0.0034	1.2e-22	-0.00415462	0.020811	0.8456	-0.0291899	0.031165	0.378444	-0.0129981	0.031533	0.693588
Height	Adult height	rs12214804	T	C	0.925	-0.084	0.0057	1.5e-49	0.00502661	0.031952	0.879533	-0.0148453	0.049043	0.769958	0.0698915	0.046439	0.18226
Height	Adult height	rs12330322	T	C	0.225	-0.034	0.0035	3.3e-22	0.0270362	0.022183	0.220359	0.0274099	0.034088	0.424148	0.00868815	0.033437	0.799893
Height	Adult height	rs12426318	A	C	0.125	-0.025	0.0044	3.2e-08	0.0224198	0.027043	0.408976	-0.00232871	0.04069	0.956294	0.0517259	0.042317	0.216491
Height	Adult height	rs12427384	A	G	0.653	0.039	0.0038	3.4e-25	-0.0101889	0.023542	0.669279	-0.035785	0.036922	0.33252	-0.013825	0.035946	0.706755
Height	Adult height	rs12435366	T	C	0.254	-0.023	0.0035	4.9e-11	-0.00999478	0.020598	0.637979	0.00233926	0.032209	0.943782	0.00983943	0.032107	0.76438
Height	Adult height	rs1244981	A	G	0.817	0.025	0.0041	1.2e-09	0.0423972	0.023127	0.086306	0.0297069	0.035602	0.435092	0.0673628	0.03452	0.078853
Height	Adult height	rs12513181	A	C	0.728	-0.02	0.0033	3.2e-09	-0.00625043	0.020429	0.76288	-0.00171653	0.030954	0.957043	0.000109006	0.031157	0.997305
Height	Adult height	rs12538407	A	G	0.617	0.032	0.003	3.5e-26	-0.0296471	0.01905	0.115519	-0.0277085	0.029056	0.340593	-0.0257214	0.029227	0.380198
Height	Adult height	rs12639764	T	C	0.543	0.027	0.003	1.6e-19	0.0161131	0.018208	0.392603	0.00749502	0.02813	0.797151	0.0264066	0.027503	0.363348
Height	Adult height	rs12693589	T	C	0.754	-0.022	0.0034	9.1e-11	-0.0186372	0.020924	0.373962	-0.0199467	0.031998	0.537792	-0.0312826	0.032449	0.335184
Height	Adult height	rs12694443	T	G	0.429	-0.026	0.003	3.2e-18	-0.0250506	0.018313	0.168216	0.00417571	0.02719	0.881678	-0.0444838	0.028545	0.11291
Height	Adult height	rs12779328	T	C	0.35	-0.028	0.0033	1.7e-17	-0.0152812	0.01944	0.447821	-0.0350232	0.028975	0.257415	0.0216685	0.03084	0.486105
Height	Adult height	rs12882130	C	G	0.568	0.025	0.0032	4.7e-15	-0.00596617	0.019682	0.764917	-0.00498257	0.030224	0.872283	0.0107395	0.029752	0.728987
Height	Adult height	rs12908753	A	G	0.283	0.038	0.0036	5.7e-26	-0.00379017	0.020188	0.854542	-0.0236105	0.03064	0.465891	0.0242115	0.031517	0.44544
Height	Adult height	rs12986437	A	C	0.822	-0.022	0.0035	2.3e-10	0.0213666	0.020808	0.325068	-0.0234772	0.033149	0.48282	0.0158845	0.03219	0.638411
Height	Adult height	rs12987566	T	C	0.225	0.024	0.0033	1.2e-12	0.030695	0.021031	0.140268	0.0239372	0.032167	0.460247	0.0661248	0.03333	0.039985
Height	Adult height	rs13014679	A	C	0.925	0.04	0.0071	2.5e-08	0.0328063	0.042734	0.477546	0.018223	0.06606	0.80058	0.166022	0.058496	0.025285
Height	Adult height	rs13030174	A	C	0.733	0.023	0.0034	3.1e-11	0.0249743	0.019727	0.22621	0.0500457	0.029363	0.116031	0.0545861	0.029201	0.086177
Height	Adult height	rs13078528	A	G	0.942	0.045	0.0064	1.4e-12	-0.0197575	0.040117	0.629329	0.00864829	0.059535	0.892305	-0.0931433	0.064037	0.132726
Height	Adult height	rs13084192	A	T	0.592	0.023	0.0031	1.4e-13	-0.0210567	0.018925	0.264582	-0.0225655	0.029108	0.440948	-0.00864949	0.02876	0.768153
Height	Adult height	rs13150868	T	G	0.527	0.017	0.003	2.2e-08	0.00719803	0.018271	0.696779	0.00408066	0.027985	0.886765	0.0165778	0.028284	0.562275
Height	Adult height	rs13152352	A	C	0.161	-0.074	0.0041	6.7e-72	0.0680399	0.025963	0.006198	0.0372534	0.037822	0.324418	0.0412859	0.039362	0.292732
Height	Adult height	rs13155659	T	C	0.289	0.03	0.0031	6.4e-22	0.0286652	0.020142	0.150913	0.0585868	0.031894	0.058801	0.0230034	0.030723	0.457254
Height	Adult height	rs13185815	T	G	0.915	0.041	0.0056	2.7e-13	-0.00379977	0.034578	0.915122	0.0233505	0.051109	0.672286	-0.0348516	0.054147	0.527595
Height	Adult height	rs1320135	T	C	0.458	0.019	0.003	4.1e-10	0.0205984	0.019247	0.283606	0.0323239	0.029661	0.274112	0.019885	0.029413	0.502887
Height	Adult height	rs13210323	A	C	0.725	0.037	0.0034	1.1e-27	-0.00573453	0.020273	0.780354	-0.0222565	0.031275	0.480437	-0.0129893	0.031501	0.685577
Height	Adult height	rs1325596	A	G	0.508	0.025	0.0029	9.7e-18	0.033684	0.017286	0.064201	0.012831	0.027019	0.648302	0.0686547	0.025502	0.014481
Height	Adult height	rs13276054	C	G	0.658	-0.024	0.0033	5.1e-13	0.0318096	0.018994	0.111633	0.0309315	0.029117	0.31762	0.0133832	0.029629	0.665452
Height	Adult height	rs13302191	A	T	0.242	-0.025	0.0033	1.4e-14	0.000623805	0.01944	0.974852	-0.0223734	0.029232	0.46768	0.00591348	0.029662	0.845616
Height	Adult height	rs13306455	T	C	0.17	0.031	0.0039	2.1e-15	0.00661011	0.023128	0.778595	0.0247843	0.035941	0.495058	-0.0724223	0.032867	0.047975
Height	Adult height	rs13388725	A	G	0.617	-0.018	0.003	2e-09	0.0222292	0.01815	0.239595	-0.00274124	0.028608	0.92558	0.029982	0.027591	0.305406
Height	Adult height	rs1345128	C	G	0.7	0.022	0.0033	5.2e-11	0.017137	0.019135	0.38788	0.0396841	0.028602	0.195568	0.010409	0.029509	0.734772
Height	Adult height	rs1370878	A	G	0.508	-0.019	0.0029	3.6e-10	0.00918568	0.018172	0.616318	0.00692099	0.027822	0.807499	0.0186068	0.028143	0.512378
Height	Adult height	rs1393786	A	C	0.192	-0.027	0.0033	1e-15	-0.0285024	0.019533	0.164501	-0.0274092	0.029919	0.387474	-0.010504	0.030475	0.740903
Height	Adult height	rs1401796	A	C	0.475	-0.031	0.003	2.3e-24	0.0193388	0.017454	0.285642	-0.00593237	0.027527	0.832929	0.0218101	0.026812	0.438749
Height	Adult height	rs1415701	A	G	0.25	-0.044	0.0036	1.5e-34	0.0230454	0.022172	0.297909	0.0148354	0.03374	0.666075	0.0394736	0.034345	0.247463
Height	Adult height	rs143384	A	G	0.6	-0.075	0.0032	1.1e-121	-0.0395476	0.019988	0.043467	-0.0319637	0.030455	0.292781	-0.0244458	0.030353	0.423078
Height	Adult height	rs153750	T	G	0.325	-0.031	0.0031	1.2e-23	0.00356065	0.018919	0.852934	0.00832227	0.029082	0.779241	0.0210254	0.029438	0.478574
Height	Adult height	rs1545552	A	G	0.297	-0.029	0.0034	5.4e-18	-0.0220922	0.019317	0.272665	-0.0442989	0.028819	0.153659	-0.0112844	0.029956	0.717889
Height	Adult height	rs1552173	T	C	0.542	-0.018	0.0029	7.9e-10	0.00526986	0.018126	0.776416	0.0240417	0.02723	0.401957	0.0239526	0.02724	0.403834
Height	Adult height	rs1562975	A	G	0.297	0.025	0.0032	5.5e-15	-0.0422877	0.018856	0.035044	-0.0555095	0.028225	0.070998	-0.0611629	0.028516	0.050355
Height	Adult height	rs1576900	A	G	0.28	-0.019	0.0033	6.6e-09	-0.00458952	0.019108	0.814531	-0.0281444	0.028446	0.350251	-0.00666013	0.029354	0.826792
Height	Adult height	rs1599473	T	G	0.15	-0.027	0.0034	1e-14	-0.0370053	0.021006	0.096689	-0.0628823	0.031133	0.066607	-0.0340823	0.032282	0.323818
Height	Adult height	rs1614303	T	G	0.867	0.022	0.0038	5.7e-09	-0.0208903	0.023252	0.369836	-0.0363126	0.036078	0.31358	0.0307582	0.034197	0.399969
Height	Adult height	rs165189	A	G	0.88	-0.029	0.0046	1.6e-10	0.0240509	0.026321	0.385256	0.030217	0.039956	0.481618	-0.0347444	0.042716	0.41932
Height	Adult height	rs1659127	A	G	0.3	0.03	0.0033	2.8e-19	0.00793642	0.019328	0.684706	0.0362953	0.03028	0.227399	-0.0393845	0.028145	0.191433
Height	Adult height	rs1681630	T	C	0.242	0.029	0.0031	2.4e-20	0.00630806	0.019266	0.746488	0.0191573	0.029863	0.525486	0.00871789	0.029604	0.773012
Height	Adult height	rs16865791	A	C	0.033	0.04	0.0057	1.6e-12	0.0237878	0.032706	0.470761	0.0402212	0.050701	0.432	0.00856422	0.04971	0.868749
Height	Adult height	rs16876334	T	C	0.033	-0.038	0.0068	2.1e-08	-0.0273157	0.038352	0.50549	0.0080148	0.059898	0.89902	-0.0211123	0.058342	0.739
Height	Adult height	rs16942383	A	C	0.042	-0.12	0.0089	7.6e-41	0.107658	0.04991	0.021748	0.201976	0.080205	0.003997	0.0433727	0.072998	0.563993
Height	Adult height	rs16964211	A	G	0.042	-0.057	0.0071	1.2e-15	-0.00523066	0.037936	0.894997	-0.00552021	0.058026	0.928991	0.043251	0.058604	0.466978
Height	Adult height	rs16967866	T	G	0.95	0.038	0.0066	6.5e-09	0.0553404	0.036046	0.162187	0.113988	0.050749	0.058743	-0.0142855	0.057517	0.812127
Height	Adult height	rs16994718	T	C	0.092	-0.025	0.0041	1.5e-09	-0.00770763	0.024468	0.760387	0.0525346	0.038665	0.16761	0.00706201	0.037967	0.856883
Height	Adult height	rs17052031	A	T	0.833	0.031	0.0047	4.2e-11	-0.0179981	0.02912	0.540911	-0.0434895	0.044428	0.327494	0.0066853	0.043859	0.884876
Height	Adult height	rs17088190	T	C	0.212	-0.028	0.0034	9.8e-17	-0.010214	0.019971	0.619799	-0.0207825	0.030264	0.514413	0.0319898	0.031708	0.312485
Height	Adult height	rs17118431	A	G	0.907	-0.047	0.0058	1.1e-15	-0.0407186	0.036684	0.264512	-0.0158911	0.056139	0.785827	-0.0735302	0.056243	0.182263
Height	Adult height	rs17192551	A	G	0.225	-0.023	0.0041	2.8e-08	0.0140903	0.024731	0.572827	0.011293	0.038109	0.772973	0.0731724	0.040145	0.058978
Height	Adult height	rs17197086	T	C	0.117	0.035	0.0048	3.4e-13	-0.0193225	0.028615	0.520109	0.0107421	0.044946	0.81739	-0.00497033	0.044437	0.91528
Height	Adult height	rs17257113	A	G	0.217	0.027	0.0038	3.8e-12	-0.0311099	0.022849	0.197331	-0.013892	0.035278	0.707988	-0.04864	0.03468	0.197837
Height	Adult height	rs17277008	T	C	0.75	-0.039	0.0032	4.1e-34	-0.0169191	0.019732	0.392339	0.0229176	0.029342	0.458922	0.000129008	0.030008	0.996681
Height	Adult height	rs17369123	T	C	0.233	0.031	0.0038	1.4e-16	-0.0142683	0.022869	0.547877	0.0100147	0.036182	0.787442	-0.0384425	0.034049	0.29446
Height	Adult height	rs17391694	T	C	0.136	0.043	0.0053	3.9e-16	0.134584	0.03378	9.78e-06	0.14054	0.053478	0.003931	0.186064	0.055211	0.000108
Height	Adult height	rs17409588	T	C	0.7	-0.019	0.0033	5.4e-09	0.0131957	0.019695	0.516864	0.0624479	0.028962	0.049562	0.0188016	0.030265	0.554523
Height	Adult height	rs17416284	A	T	0.675	0.022	0.0031	2.9e-12	0.0120878	0.018558	0.527684	0.0351216	0.027962	0.238794	-0.03186	0.029577	0.279891
Height	Adult height	rs1742829	A	T	0.931	-0.037	0.0055	2.3e-11	0.0392472	0.03188	0.252273	0.0900024	0.045744	0.087554	0.00868763	0.050329	0.870921
Height	Adult height	rs17473243	A	G	0.325	0.023	0.0031	9.4e-14	0.0167588	0.019558	0.392641	0.0608194	0.031433	0.04595	0.01222	0.029797	0.686927
Height	Adult height	rs1749824	A	C	0.483	-0.023	0.003	1.5e-14	0.00276118	0.017936	0.87943	0.00740253	0.027772	0.793942	0.0369161	0.02846	0.190375
Height	Adult height	rs1752388	A	C	0.883	0.03	0.0046	7.4e-11	-0.0190896	0.027043	0.483544	-0.0130594	0.040532	0.753929	-0.0118693	0.041107	0.779167
Height	Adult height	rs17556750	A	C	0.275	0.046	0.0032	8.3e-48	0.00928575	0.020021	0.64628	0.0195497	0.031269	0.53646	-0.0329923	0.029394	0.292173
Height	Adult height	rs17806888	T	C	0.908	0.034	0.0048	2.9e-12	-0.011724	0.028042	0.68078	0.00655947	0.041293	0.879732	-0.00372206	0.0432	0.934012
Height	Adult height	rs17807185	A	G	0.592	-0.022	0.003	3.9e-13	0.0232523	0.018022	0.215847	0.0346194	0.027298	0.233724	0.00585913	0.028181	0.840778
Height	Adult height	rs1797625	A	T	0.617	-0.019	0.003	4.7e-10	-0.0133268	0.018607	0.47606	0.0233536	0.027668	0.422856	-0.0219924	0.028767	0.447413
Height	Adult height	rs180165	T	C	0.508	-0.019	0.003	6.4e-10	0.0177292	0.017913	0.339622	0.0171807	0.027466	0.54995	0.00950099	0.027759	0.741693
Height	Adult height	rs1812175	A	G	0.192	-0.079	0.004	2.1e-86	0.0273914	0.024127	0.254364	0.0205298	0.036434	0.57906	0.020131	0.036747	0.589906
Height	Adult height	rs1832871	A	G	0.367	0.025	0.0031	1.8e-15	-0.02777	0.018136	0.14375	-0.0305633	0.02789	0.301775	-0.0220738	0.028027	0.45414
Height	Adult height	rs1855078	T	C	0.825	-0.023	0.0041	3.5e-08	-0.00994241	0.02497	0.694827	0.0118074	0.037668	0.765657	0.0172194	0.037254	0.66197
Height	Adult height	rs1870761	A	C	0.383	0.018	0.003	1.3e-09	-0.00242293	0.017848	0.894124	0.00553764	0.027569	0.844206	0.0100988	0.027715	0.720289
Height	Adult height	rs1884897	A	G	0.375	0.044	0.003	1.3e-48	-0.00451016	0.01841	0.810756	0.000941557	0.028266	0.974142	-0.0240028	0.027652	0.410118
Height	Adult height	rs1923367	C	G	0.482	-0.03	0.003	4.9e-24	-0.000811671	0.0179	0.964416	-0.0244648	0.026766	0.38553	-0.00664388	0.02751	0.812994
Height	Adult height	rs1950500	T	C	0.233	0.031	0.0032	3.2e-22	0.0210166	0.020033	0.293414	0.0202329	0.030709	0.51422	0.0601059	0.031788	0.051377
Height	Adult height	rs1996422	A	G	0.717	-0.022	0.0033	2.8e-11	-0.0046223	0.020144	0.82123	-0.0246819	0.031581	0.437375	0.00758973	0.030477	0.810602
Height	Adult height	rs2010997	A	G	0.367	0.02	0.003	8.6e-12	-0.0145443	0.01762	0.424195	-0.0390538	0.026453	0.167204	-0.015853	0.027069	0.574972
Height	Adult height	rs2028067	T	C	0.8	-0.031	0.0039	8.2e-16	-0.0269233	0.023843	0.257023	-0.031583	0.036515	0.389048	0.000903408	0.035225	0.980256
Height	Adult height	rs2035901	A	G	0.533	-0.031	0.003	2.4e-25	-0.0388841	0.018519	0.032001	-0.0151723	0.027738	0.588974	-0.0500608	0.028863	0.076074
Height	Adult height	rs2062708	T	C	0.877	-0.034	0.004	2e-17	-0.00679486	0.024767	0.78755	-0.00288583	0.037449	0.940661	0.0398246	0.036351	0.310933
Height	Adult height	rs2070776	A	G	0.333	-0.042	0.0031	6e-41	-0.0253168	0.01818	0.182577	-0.0645321	0.02694	0.02914	-0.00294834	0.028665	0.920621
Height	Adult height	rs2072268	A	G	0.525	-0.02	0.0031	1.1e-10	0.0178831	0.018139	0.324084	0.0409068	0.028391	0.144136	-0.00842338	0.02702	0.763568
Height	Adult height	rs2079795	T	C	0.3	0.045	0.0031	1.7e-46	-3.50006e-05	0.019025	0.998572	-0.00113164	0.028928	0.969703	-0.00269563	0.029	0.928231
Height	Adult height	rs2093210	T	C	0.596	-0.039	0.0031	3e-35	0.00699239	0.018591	0.713955	0.00279791	0.028531	0.924265	-0.0213769	0.029393	0.470398
Height	Adult height	rs2110001	C	G	0.691	-0.032	0.0035	4e-20	0.0098756	0.018316	0.600202	0.00734894	0.028283	0.802078	0.00423998	0.028356	0.884935
Height	Adult height	rs213653	A	G	0.3	0.023	0.0042	3.4e-08	-0.00228561	0.022009	0.91925	-0.0124795	0.033094	0.718831	0.0130475	0.034526	0.711446
Height	Adult height	rs2149163	C	G	0.408	0.02	0.003	1.8e-11	0.00623055	0.018771	0.743043	0.035177	0.029757	0.234166	-0.0124269	0.028336	0.673881
Height	Adult height	rs2152090	C	G	0.492	-0.019	0.0029	5e-11	0.0185028	0.018383	0.313899	0.0482757	0.029047	0.089804	0.0200193	0.02826	0.48212
Height	Adult height	rs2166898	A	G	0.169	-0.027	0.0041	8.6e-11	0.0307804	0.025261	0.220106	0.0829569	0.040479	0.032029	0.0667526	0.03993	0.08527
Height	Adult height	rs217181	T	C	0.2	0.024	0.0038	3.7e-10	0.00637464	0.022849	0.78372	0.0252378	0.035829	0.485595	0.0143574	0.035161	0.689158
Height	Adult height	rs2181834	T	G	0.542	0.022	0.0029	2.1e-14	-0.0204955	0.0183	0.261452	-0.0215345	0.028142	0.44692	0.00614082	0.02743	0.828634
Height	Adult height	rs2237886	T	C	0.108	0.043	0.0049	5.3e-18	0.0180698	0.030556	0.559072	0.0271394	0.047934	0.579091	0.000680768	0.046225	0.98878
Height	Adult height	rs2247341	A	G	0.417	0.027	0.0031	1.8e-18	-0.0077953	0.018502	0.681562	-0.0367397	0.027652	0.213341	0.0130288	0.029006	0.658397
Height	Adult height	rs227724	A	T	0.703	-0.03	0.0031	3.5e-21	-0.0142786	0.019352	0.462752	-0.0636337	0.031172	0.03466	0.0396446	0.028324	0.191511
Height	Adult height	rs2278789	T	C	0.683	0.018	0.003	2e-09	0.0076381	0.017927	0.677954	0.000185017	0.027751	0.994834	0.0267332	0.026925	0.347078
Height	Adult height	rs2279007	A	G	0.258	-0.025	0.0036	7.2e-12	-0.0142024	0.019702	0.486017	-0.0504442	0.029287	0.112339	0.0131482	0.030887	0.675744
Height	Adult height	rs2281645	A	G	0.642	0.019	0.0032	1.1e-09	0.0225258	0.018715	0.248238	0.0242404	0.02855	0.420975	0.0168176	0.028744	0.576412
Height	Adult height	rs2284746	C	G	0.417	-0.04	0.003	1.2e-40	-0.000869378	0.017992	0.96214	0.0238025	0.028393	0.403737	-0.017137	0.027037	0.544444
Height	Adult height	rs2289195	A	G	0.367	0.038	0.003	2.4e-37	-0.00606133	0.01819	0.745018	-0.0489413	0.026725	0.089995	0.012061	0.02833	0.675273
Height	Adult height	rs2302580	T	C	0.491	-0.029	0.0036	4.2e-15	-0.00425203	0.01878	0.824898	-0.0141182	0.028456	0.63464	-0.00696621	0.02869	0.814789
Height	Adult height	rs2303085	T	C	0.158	-0.023	0.0042	2.8e-08	-0.00975947	0.024011	0.694426	-0.00947979	0.036819	0.805956	0.0321825	0.037605	0.394291
Height	Adult height	rs2303262	T	C	0.75	-0.025	0.0041	1.5e-09	-0.035649	0.022138	0.102348	-0.0444206	0.034029	0.186601	-0.0282696	0.033765	0.404705
Height	Adult height	rs2306578	T	C	0.991	-0.069	0.0097	8e-13	-0.0690343	0.070087	0.324038	-0.169079	0.113491	0.111197	0.0983606	0.093291	0.392242
Height	Adult height	rs2313167	C	G	0.475	0.02	0.003	4.6e-11	-0.0171146	0.017816	0.353675	-0.0198058	0.027128	0.486339	6.59978e-05	0.02776	0.998149
Height	Adult height	rs2326458	A	C	0.833	-0.022	0.0035	5e-10	-0.0374836	0.020817	0.066904	-0.000156988	0.030602	0.996031	-0.050715	0.032204	0.108161
Height	Adult height	rs2358947	C	G	0.117	0.028	0.0044	2.1e-10	-0.0286742	0.023262	0.242171	-0.0571568	0.035135	0.138946	-0.0452129	0.034869	0.232272
Height	Adult height	rs237711	C	G	0.718	-0.037	0.0036	3e-25	0.0430965	0.020934	0.053714	0.023414	0.032742	0.499465	0.0465362	0.031765	0.17627
Height	Adult height	rs239256	T	C	0.864	0.028	0.0037	2e-14	0.0129252	0.02291	0.586366	0.0112804	0.035507	0.761941	-0.00844722	0.035828	0.818554
Height	Adult height	rs2427307	A	G	0.27	-0.02	0.0032	4.4e-10	-0.00104354	0.019611	0.958397	-0.0265267	0.029346	0.393104	0.0309869	0.031003	0.317161
Height	Adult height	rs2581830	T	C	0.358	0.031	0.003	4.4e-25	-0.0199915	0.017682	0.276364	-0.0103423	0.027184	0.714151	-0.0288492	0.026864	0.310171
Height	Adult height	rs2597513	T	C	0.875	-0.039	0.0048	3.1e-16	0.0248861	0.027979	0.399257	0.0104494	0.042666	0.816543	-0.0278019	0.044704	0.540683
Height	Adult height	rs2609334	T	C	0.733	0.022	0.0034	2.4e-10	-0.0122981	0.021005	0.561525	-0.0184733	0.032646	0.576794	0.032139	0.030869	0.328879
Height	Adult height	rs2609996	A	C	0.383	0.017	0.0029	6.2e-09	0.00566294	0.017924	0.754917	0.00532181	0.027542	0.850094	0.0152472	0.027684	0.58637
Height	Adult height	rs2631676	A	G	0.725	-0.028	0.0039	4.6e-13	-0.00628719	0.02294	0.787476	-0.0211615	0.035393	0.555413	0.0146224	0.034922	0.690537
Height	Adult height	rs2633761	A	G	0.583	0.016	0.0029	2.6e-08	-0.010178	0.018002	0.574718	-0.0148147	0.02779	0.598622	-0.0162079	0.027885	0.565521
Height	Adult height	rs2649996	A	C	0.224	0.02	0.0034	5.6e-09	-0.00250614	0.01909	0.89777	0.00682466	0.02953	0.821237	-0.00507988	0.029212	0.866581
Height	Adult height	rs2662027	T	G	0.083	-0.033	0.0048	6.3e-12	0.019984	0.029377	0.500187	0.00671639	0.044075	0.883327	0.012702	0.044668	0.783041
Height	Adult height	rs26868	A	T	0.406	0.029	0.0033	3.2e-18	0.00869905	0.018393	0.639439	-0.0247928	0.027117	0.385731	0.0174931	0.028219	0.539531
Height	Adult height	rs273945	A	C	0.466	-0.019	0.0031	1.4e-09	0.00388445	0.018718	0.837964	0.0207101	0.028981	0.478286	-0.00786384	0.028436	0.789763
Height	Adult height	rs2741311	T	C	0.05	0.051	0.0055	3.1e-20	0.00581705	0.033481	0.865782	-0.0361392	0.050604	0.513934	0.0260965	0.051697	0.622647
Height	Adult height	rs2748483	A	T	0.492	0.019	0.003	4.1e-10	-0.0304809	0.01742	0.095482	-0.0267393	0.026845	0.345507	-0.0585395	0.026158	0.040116
Height	Adult height	rs2778027	T	C	0.783	-0.027	0.0039	3.1e-12	0.0277341	0.021943	0.229375	0.0572309	0.032664	0.110061	-0.00934817	0.03475	0.793108
Height	Adult height	rs2802292	T	G	0.576	0.017	0.003	6.7e-09	0.00101451	0.018035	0.955963	0.0419539	0.02664	0.141925	-0.0378178	0.028688	0.182955
Height	Adult height	rs2806561	A	G	0.567	0.027	0.0029	1.9e-20	-0.00950766	0.018081	0.60205	-0.0629269	0.029204	0.025608	0.0285898	0.026604	0.309572
Height	Adult height	rs2811594	A	G	0.333	-0.024	0.0032	4.1e-14	0.040152	0.019216	0.032735	0.0108381	0.028807	0.711694	0.081627	0.030858	0.005293
Height	Adult height	rs2815379	A	G	0.242	-0.018	0.0033	1.6e-08	0.017557	0.019947	0.379685	0.0391226	0.031294	0.207187	-0.0199303	0.029426	0.519454
Height	Adult height	rs2834442	A	T	0.636	0.024	0.0031	4.4e-15	0.00577866	0.018795	0.764172	-0.00639749	0.029211	0.830481	0.0115808	0.028724	0.698712
Height	Adult height	rs2836288	A	C	0.534	-0.019	0.0029	3.8e-11	0.0102312	0.017658	0.57316	-0.0410412	0.028501	0.144356	0.038295	0.026262	0.172071
Height	Adult height	rs2856321	A	G	0.603	-0.031	0.003	7.6e-24	0.00699038	0.018543	0.713271	0.0138789	0.028189	0.637065	-0.0435862	0.029683	0.136039
Height	Adult height	rs2925155	T	C	0.333	-0.023	0.0034	9.8e-12	-9.00041e-05	0.020055	0.996481	0.0364544	0.031644	0.246554	-0.0234918	0.030081	0.459576
Height	Adult height	rs2970578	T	G	0.602	-0.021	0.0031	1e-11	-0.0107134	0.019244	0.580871	-0.0653167	0.031054	0.029229	0.00450413	0.029079	0.880958
Height	Adult height	rs3017036	T	G	0.283	-0.021	0.0036	4.2e-09	-0.00774592	0.019042	0.692107	-0.0634948	0.027601	0.036096	0.0227424	0.029977	0.451088
Height	Adult height	rs3103267	A	C	0.364	-0.038	0.0033	1.4e-31	-0.00703972	0.019396	0.723773	0.0035766	0.029987	0.907502	-0.0520546	0.028876	0.096978
Height	Adult height	rs310421	T	G	0.483	0.032	0.0029	3.3e-27	0.00475227	0.018239	0.799016	-0.0209402	0.028462	0.465059	0.0319996	0.027339	0.270458
Height	Adult height	rs3118905	A	G	0.237	-0.058	0.0033	1.1e-69	-0.000103005	0.019483	0.995863	0.0212565	0.030408	0.488308	-0.0142845	0.029543	0.643744
Height	Adult height	rs31203	T	C	0.686	0.032	0.0032	1.1e-23	0.0139012	0.019211	0.484005	-0.0159186	0.030365	0.605239	0.0369182	0.028747	0.229668
Height	Adult height	rs316618	A	T	0.158	-0.026	0.0037	3.3e-12	0.00471686	0.021662	0.830444	0.00074872	0.033027	0.982479	0.0184252	0.033421	0.586949
Height	Adult height	rs34651	T	C	0.905	-0.041	0.0058	2.2e-12	-0.0136405	0.036309	0.713413	-0.00265348	0.055058	0.963563	0.0106252	0.054378	0.855008
Height	Adult height	rs3739707	A	C	0.3	-0.024	0.0035	4e-12	0.00656043	0.020537	0.752708	0.0169191	0.031711	0.598983	0.00319788	0.031436	0.921217
Height	Adult height	rs3755196	A	G	0.692	-0.018	0.0032	3.4e-08	-0.0301402	0.019592	0.119754	0.0100412	0.028908	0.738421	-0.0345222	0.030324	0.252501
Height	Adult height	rs3764419	A	C	0.375	-0.041	0.003	2.7e-41	0.000240971	0.019	0.990043	-0.0212645	0.028242	0.473985	0.0185744	0.029788	0.537341
Height	Adult height	rs3790086	C	G	0.517	0.023	0.0029	3e-15	-0.0304623	0.018321	0.09217	-0.0724044	0.029327	0.009824	-0.0239167	0.027957	0.393921
Height	Adult height	rs3790598	A	G	0.119	-0.026	0.0041	2.4e-10	0	0.024236	0.999991	0.0956165	0.040359	0.012025	-0.0233393	0.036035	0.542171
Height	Adult height	rs3791679	A	G	0.72	0.06	0.0035	2.4e-67	0.0279212	0.020072	0.185075	0.00465381	0.031427	0.886429	0.0593393	0.029684	0.068001
Height	Adult height	rs3796529	T	C	0.169	0.031	0.0037	6.3e-17	0.0163516	0.022596	0.471877	0.0269213	0.034973	0.444832	0.0675446	0.036163	0.053456
Height	Adult height	rs3802758	A	G	0.966	0.039	0.0066	2.2e-09	-0.0362307	0.035253	0.303113	-0.0615287	0.055081	0.259906	-0.08939	0.056183	0.098804
Height	Adult height	rs3807931	A	G	0.408	0.027	0.0029	1.2e-19	-0.0326182	0.017314	0.073252	-0.0253147	0.026602	0.366645	-0.0477459	0.026206	0.091072
Height	Adult height	rs3812163	A	T	0.508	-0.039	0.003	4.5e-39	-0.00804456	0.018399	0.665138	-0.00570072	0.028349	0.844121	-0.00682267	0.02828	0.813305
Height	Adult height	rs3814333	T	C	0.342	0.049	0.0032	4.8e-51	-0.00149311	0.019461	0.940105	-0.00718676	0.02965	0.81533	-0.0126689	0.02944	0.680097
Height	Adult height	rs3818416	A	C	0.208	-0.021	0.0035	1.7e-09	-0.0128137	0.020691	0.549353	-0.010216	0.031592	0.756582	0.00127519	0.032135	0.969295
Height	Adult height	rs3849769	A	G	0.3	-0.021	0.0033	2.1e-10	0.00582202	0.020235	0.77666	0.00815466	0.031084	0.797613	0.0471994	0.032493	0.139905
Height	Adult height	rs3868143	T	C	0.925	0.033	0.0055	2.6e-09	-0.0901953	0.035715	0.007502	-0.10528	0.057146	0.05217	-0.0741571	0.054069	0.160551
Height	Adult height	rs3885668	T	C	0.558	-0.022	0.003	8.4e-13	0.00740334	0.018142	0.690817	-0.0200438	0.028379	0.483467	0.0498754	0.026686	0.083863
Height	Adult height	rs389663	T	C	0.317	0.022	0.0031	2.5e-12	0.0235349	0.019569	0.227003	0.076144	0.031301	0.010799	0.00462628	0.029403	0.877983
Height	Adult height	rs4146850	A	G	0.492	0.018	0.0029	1.2e-09	-0.00843433	0.017768	0.638098	-0.00665083	0.02725	0.810992	-0.0113049	0.027429	0.685029
Height	Adult height	rs42039	T	C	0.283	0.068	0.0034	3.8e-88	0.011379	0.021428	0.598987	0.0258412	0.03313	0.438453	0.0238171	0.033241	0.477622
Height	Adult height	rs4239020	T	C	0.708	-0.021	0.0031	8.8e-12	-0.0047706	0.019206	0.806554	-0.00605364	0.029489	0.841048	-0.00395517	0.029507	0.896029
Height	Adult height	rs4246079	A	G	0.1	-0.038	0.005	4.5e-14	0.00597014	0.027263	0.830222	-0.0172001	0.040908	0.691984	0.00961562	0.041809	0.823792
Height	Adult height	rs4246302	A	G	0.667	-0.027	0.0033	1.7e-16	0.00544781	0.01938	0.783933	0.027697	0.029017	0.367577	0.00123877	0.029666	0.967691
Height	Adult height	rs425277	T	C	0.28	0.028	0.0033	1.2e-17	-0.0367781	0.01907	0.068371	-0.00955349	0.030115	0.760564	-0.0138799	0.029739	0.655217
Height	Adult height	rs429433	A	G	0.05	0.046	0.0071	1.3e-10	-0.0349352	0.041211	0.433118	0.0180668	0.065403	0.792417	-0.0512638	0.061864	0.461832
Height	Adult height	rs4320932	T	C	0.8	0.029	0.0041	2.3e-12	0.00241592	0.021937	0.91438	-0.0159954	0.03392	0.64316	0.0535653	0.032164	0.127144
Height	Adult height	rs4325879	T	C	0.264	-0.021	0.0035	3.2e-09	0.0339926	0.021472	0.108635	0.0193908	0.032142	0.55127	0.0604656	0.033866	0.066243
Height	Adult height	rs4369779	T	C	0.258	-0.056	0.0036	1.5e-53	-0.0253014	0.021263	0.25627	-0.048893	0.032159	0.161688	-0.0139387	0.032817	0.685466
Height	Adult height	rs4371882	A	G	0.833	-0.027	0.0038	1.1e-12	0.0618499	0.021649	0.008694	0.0675692	0.033129	0.065882	0.0558479	0.033175	0.124379
Height	Adult height	rs4378999	A	T	0.858	-0.034	0.0048	6e-13	-0.0148847	0.028882	0.611217	0.0004481	0.044071	0.992242	-0.0327034	0.044707	0.469509
Height	Adult height	rs445151	T	C	0.831	0.022	0.0038	5.1e-09	-0.040299	0.021788	0.059326	-0.0456414	0.03319	0.163256	-0.00875457	0.032654	0.793487
Height	Adult height	rs4461027	T	C	0.65	0.028	0.0031	7.5e-20	0.00345396	0.017958	0.850647	0.0116486	0.027346	0.682174	-0.0239489	0.028158	0.396748
Height	Adult height	rs4542783	T	C	0.612	0.032	0.0039	1.2e-15	-0.0161095	0.019468	0.409349	-0.0653523	0.031295	0.030437	0.0340771	0.028406	0.260262
Height	Adult height	rs4548838	T	C	0.45	0.033	0.003	8.6e-28	0.0249745	0.018545	0.175031	0.0756741	0.029776	0.007684	0.0125341	0.028189	0.66151
Height	Adult height	rs461521	A	C	0.5	0.016	0.003	3.3e-08	0.0117932	0.018449	0.52534	0.0264618	0.028705	0.357344	-0.00394176	0.027841	0.890922
Height	Adult height	rs4624820	A	G	0.4	0.018	0.0029	1e-09	-0.00830244	0.01803	0.648335	0.00860996	0.027229	0.760397	-0.0127751	0.02776	0.650233
Height	Adult height	rs4655345	A	G	0.583	0.024	0.003	5.2e-16	-0.0137096	0.018452	0.459469	-0.0244692	0.02836	0.389814	-0.0135241	0.028205	0.636502
Height	Adult height	rs4675945	T	G	0.358	-0.02	0.003	3.3e-11	-0.0049432	0.018363	0.792546	0.0493491	0.029666	0.089358	-0.0292332	0.027488	0.315398
Height	Adult height	rs4686904	T	C	0.642	-0.021	0.0031	2.5e-11	0.0116526	0.018618	0.543779	-0.0182858	0.029352	0.537668	0.0496073	0.02755	0.096041
Height	Adult height	rs4721810	A	C	0.15	0.031	0.0044	5.5e-12	-0.00549708	0.025844	0.836689	0.000745722	0.039574	0.985533	0.0147871	0.040108	0.71924
Height	Adult height	rs4722837	A	G	0.583	0.017	0.0031	2.2e-08	0.00889545	0.018068	0.631827	0.00398493	0.027856	0.889785	0.0084859	0.027849	0.768956
Height	Adult height	rs4725061	A	G	0.578	-0.02	0.0031	1.1e-10	0.0395582	0.0184	0.042628	0.0494413	0.027932	0.101895	0.0615287	0.027788	0.043279
Height	Adult height	rs4733724	A	G	0.808	0.05	0.0037	1.4e-41	0.00198998	0.022291	0.930563	0.00321416	0.033856	0.927108	-0.0488511	0.035572	0.163412
Height	Adult height	rs4735677	A	T	0.658	-0.037	0.0032	6e-30	-0.0199183	0.020257	0.325392	-0.041282	0.031576	0.186274	-0.00588863	0.030745	0.85178
Height	Adult height	rs4745948	A	G	0.567	0.021	0.0029	2.7e-13	0.0190055	0.017459	0.294004	0.0044539	0.027234	0.874122	0.0158967	0.026998	0.572908
Height	Adult height	rs4748978	T	C	0.585	-0.018	0.0031	4.3e-09	-0.0137402	0.019291	0.478601	-0.0438121	0.030214	0.141102	-0.0216509	0.029835	0.471453
Height	Adult height	rs4767473	A	G	0.85	0.025	0.0044	3e-08	0.0368704	0.025275	0.170823	0.00951513	0.039412	0.818322	0.0340585	0.038634	0.413243
Height	Adult height	rs4803468	A	G	0.398	0.03	0.0031	1.7e-21	0.00634185	0.018321	0.732287	-0.0411345	0.026864	0.153042	-0.0157453	0.027644	0.585703
Height	Adult height	rs4806934	A	G	0.633	-0.029	0.0031	1.3e-20	0.00384036	0.018765	0.841393	-0.0239655	0.030135	0.429052	0.033199	0.028179	0.268349
Height	Adult height	rs4812888	A	G	0.7	0.021	0.0037	1.4e-08	0.0363124	0.021885	0.117762	-0.0486787	0.036676	0.178546	0.0889864	0.031794	0.013445
Height	Adult height	rs4821890	A	G	0.733	0.017	0.0031	4.2e-08	0.0513859	0.018113	0.008204	0.0548787	0.02758	0.06738	0.0616627	0.027627	0.041623
Height	Adult height	rs4868126	T	G	0.35	-0.036	0.0032	2.8e-29	-0.00804628	0.018895	0.678542	0.0152747	0.029238	0.606337	-0.0332466	0.028512	0.273487
Height	Adult height	rs4875421	A	T	0.642	-0.019	0.0029	1.3e-10	0.000598179	0.017691	0.973497	-0.0162316	0.027716	0.562509	-0.00042391	0.027364	0.987962
Height	Adult height	rs4876357	T	C	0.433	0.017	0.0029	4.3e-09	-0.00608447	0.017671	0.736709	0.0235476	0.02793	0.400964	0.0059264	0.027389	0.832244
Height	Adult height	rs4930585	T	C	0.175	-0.028	0.0041	4.4e-12	0.00342413	0.025306	0.894663	-0.0397642	0.036926	0.319519	0.0403787	0.040231	0.314914
Height	Adult height	rs4939837	A	G	0.342	0.019	0.0033	1.1e-08	-0.00919414	0.019027	0.638578	0.0245765	0.030106	0.41662	-0.0486715	0.028126	0.109568
Height	Adult height	rs4986172	T	C	0.325	-0.034	0.0032	7.6e-27	0.0334261	0.019172	0.076774	0.0178458	0.029039	0.543247	0.0260897	0.029311	0.37464
Height	Adult height	rs519384	A	T	0.26	0.031	0.0033	8.6e-22	0.0131679	0.020529	0.524186	0.0158537	0.031562	0.620884	0.00572856	0.031467	0.859155
Height	Adult height	rs552707	T	C	0.314	0.046	0.0032	9.3e-46	-0.0267537	0.019336	0.186581	-0.079133	0.028448	0.012734	-0.000765293	0.030331	0.980474
Height	Adult height	rs564914	A	T	0.517	-0.024	0.003	1.9e-15	0.0156061	0.018386	0.412078	5.90017e-05	0.028471	0.998385	0.0141943	0.028395	0.632108
Height	Adult height	rs568610	T	C	0.208	0.022	0.0034	1.4e-10	0.00791658	0.021077	0.710804	0.00648195	0.031705	0.841976	0.0125025	0.032892	0.709531
Height	Adult height	rs5742915	T	C	0.45	-0.035	0.0031	1.5e-29	-0.0209647	0.018527	0.2564	-0.0251159	0.028599	0.381191	-0.00878232	0.028054	0.75874
Height	Adult height	rs5754185	C	G	0.892	0.035	0.0042	4.5e-17	-0.00130814	0.025385	0.959857	-0.0258032	0.039896	0.523465	0.0157738	0.037946	0.693959
Height	Adult height	rs5757318	A	T	0.864	-0.029	0.0048	1.9e-09	0.015206	0.025555	0.567993	0.0800199	0.036968	0.055044	-0.00284694	0.040259	0.945696
Height	Adult height	rs584828	T	C	0.433	-0.025	0.003	3.5e-17	-0.00872293	0.018231	0.641421	-0.0217202	0.027762	0.456848	0.0283542	0.028984	0.327895
Height	Adult height	rs593133	T	C	0.839	-0.025	0.0037	1.5e-11	-0.0115995	0.022274	0.606284	-0.0344372	0.034836	0.322618	0.0164313	0.033371	0.639752
Height	Adult height	rs6020202	A	G	0.217	-0.022	0.0036	7.9e-10	0.0469933	0.022213	0.029952	0.0438532	0.034015	0.192364	0.052267	0.034175	0.118828
Height	Adult height	rs6047319	A	G	0.658	-0.019	0.0032	1.2e-09	-0.0311963	0.020116	0.116604	-0.0679352	0.031808	0.026531	0.00609453	0.029769	0.84347
Height	Adult height	rs605372	T	C	0.967	0.052	0.0091	1.2e-08	-0.0372293	0.072799	0.621739	-0.121426	0.11497	0.285007	-0.027657	0.110076	0.817982
Height	Adult height	rs606452	A	C	0.158	0.043	0.0043	1.9e-23	0.00871591	0.026276	0.744449	0.0665131	0.042434	0.107567	0.0351972	0.041008	0.393056
Height	Adult height	rs6085662	C	G	0.336	0.02	0.0032	3e-10	-0.0245632	0.01838	0.200602	-0.0126638	0.028597	0.671053	-0.0717656	0.02704	0.01645
Height	Adult height	rs625735	A	G	0.342	0.023	0.003	7.2e-15	0.0343058	0.018639	0.061361	0.029885	0.028559	0.294334	0.0318271	0.028514	0.262355
Height	Adult height	rs6435143	A	C	0.442	0.019	0.003	1.5e-10	-0.00267056	0.018326	0.886507	0.0182406	0.028569	0.527292	-0.00836388	0.027784	0.771633
Height	Adult height	rs6439168	A	G	0.183	-0.037	0.0036	7.7e-25	0.0323743	0.022819	0.1517	0.0279604	0.034906	0.426033	-0.00140999	0.033983	0.968056
Height	Adult height	rs6441170	T	C	0.638	-0.022	0.003	9.7e-13	-0.0131778	0.018514	0.478801	-0.00836293	0.028363	0.772546	-0.0244506	0.02871	0.396133
Height	Adult height	rs648831	T	C	0.492	0.031	0.003	2.6e-26	-0.0129922	0.018017	0.472909	-0.0298403	0.028031	0.28582	-0.0208501	0.027756	0.45543
Height	Adult height	rs6544650	A	G	0.583	-0.018	0.003	4.2e-09	-0.0139995	0.018271	0.445341	-0.0491253	0.028895	0.082359	0.0221158	0.027025	0.436233
Height	Adult height	rs6556312	T	G	0.15	0.031	0.0042	1.1e-13	-0.00497234	0.022829	0.832235	0.0186392	0.035808	0.608779	-0.0545882	0.033215	0.13308
Height	Adult height	rs6584575	A	G	0.08	0.034	0.0052	9.5e-11	0.0548129	0.030984	0.069604	0.119625	0.050023	0.010006	0.0311692	0.046945	0.513152
Height	Adult height	rs6600365	T	C	0.6	-0.027	0.0029	1.7e-20	-0.0197242	0.018259	0.279096	0.0145899	0.027087	0.605595	-0.0267364	0.028112	0.3419
Height	Adult height	rs6601882	T	C	0.72	0.023	0.0038	6.4e-10	0.00320413	0.020317	0.877569	0.00265151	0.031479	0.93513	0.00603316	0.030979	0.851181
Height	Adult height	rs6658835	A	G	0.767	-0.022	0.0034	3.6e-10	0.0187904	0.019832	0.362123	0.0429712	0.029799	0.180602	-0.00367225	0.031326	0.909196
Height	Adult height	rs6684205	A	G	0.814	-0.034	0.0032	1.5e-26	-0.0142342	0.019746	0.473295	-0.00679288	0.029846	0.823968	0.00514722	0.029655	0.866897
Height	Adult height	rs6691924	T	C	0.85	0.032	0.005	2.4e-10	0.028843	0.027608	0.323864	-0.0117942	0.044453	0.797381	-0.0267597	0.043984	0.54967
Height	Adult height	rs6713865	A	G	0.817	0.031	0.004	5.3e-15	-0.0142786	0.023602	0.548806	-0.0145556	0.035481	0.68784	-0.036812	0.037047	0.320007
Height	Adult height	rs6739772	A	G	0.233	-0.02	0.0032	1.4e-09	-0.0153502	0.019137	0.438487	-0.0378795	0.028521	0.214488	-0.0201313	0.029075	0.510114
Height	Adult height	rs6813055	A	T	0.5	0.017	0.0029	1.5e-08	-0.00592955	0.017576	0.741746	0.00113536	0.027254	0.967614	0.01018	0.027524	0.716185
Height	Adult height	rs6838153	A	G	0.667	-0.022	0.0031	2.6e-12	0.0135332	0.018441	0.477315	0.0152639	0.028186	0.604327	0.00893379	0.028344	0.761462
Height	Adult height	rs6869670	T	C	0.892	-0.024	0.0041	4.5e-09	0.00169944	0.025439	0.948134	-0.00723278	0.039771	0.860273	-0.0394995	0.040418	0.32835
Height	Adult height	rs6903732	A	C	0.576	0.017	0.003	2.1e-08	-0.0206826	0.01869	0.267263	-0.0401462	0.029314	0.165756	0.0140776	0.027701	0.626169
Height	Adult height	rs6919321	A	G	0.625	0.021	0.003	4.7e-12	-0.0302285	0.018747	0.102646	-0.048069	0.029348	0.094729	-0.0548385	0.029569	0.056806
Height	Adult height	rs6920372	A	G	0.364	-0.025	0.0029	1.7e-17	0.0231275	0.018417	0.206795	0.0196144	0.027998	0.487042	0.0232574	0.028212	0.411793
Height	Adult height	rs6952113	A	G	0.375	-0.018	0.003	1.2e-09	0.00967108	0.018479	0.603836	0.0199977	0.028535	0.486943	0.0039462	0.028283	0.891652
Height	Adult height	rs6962887	T	G	0.655	0.023	0.0034	6.1e-11	-0.0231392	0.020306	0.252857	-0.0366405	0.031671	0.24448	-0.0372168	0.031609	0.235923
Height	Adult height	rs6974574	A	T	0.255	-0.03	0.0034	9.9e-19	-0.000823339	0.01879	0.965695	0.00799793	0.029014	0.787197	0.0263361	0.029753	0.377382
Height	Adult height	rs6999216	A	T	0.783	-0.02	0.0036	4.7e-08	-0.0525953	0.023131	0.019064	-0.12332	0.037453	0.000317	-0.0240993	0.034711	0.491892
Height	Adult height	rs7000226	C	G	0.29	0.023	0.0034	3.8e-11	0.0208658	0.020852	0.316717	-0.0126345	0.0307	0.693703	0.0814832	0.033652	0.01091
Height	Adult height	rs7033487	T	C	0.775	0.037	0.0036	1.1e-24	0.0166061	0.021665	0.460839	0.0641695	0.032443	0.073244	-0.0147556	0.033794	0.668307
Height	Adult height	rs7033940	C	G	0.142	-0.024	0.0044	4.7e-08	-0.0201803	0.024978	0.4402	0.00149189	0.039368	0.970887	-0.0206375	0.037835	0.607404
Height	Adult height	rs7043114	T	C	0.517	-0.029	0.0029	1.8e-22	-0.00146992	0.017998	0.935942	0.0213983	0.026984	0.450217	-0.000705751	0.02764	0.980172
Height	Adult height	rs7069985	A	G	0.808	-0.023	0.0034	1.6e-11	-0.0392351	0.022417	0.074837	-0.0986392	0.036186	0.003618	-0.023062	0.033725	0.498476
Height	Adult height	rs713140	A	G	0.683	0.018	0.003	4.7e-09	-0.0169476	0.018675	0.364769	0.0205262	0.027388	0.4753	-0.057444	0.029748	0.04679
Height	Adult height	rs7155279	T	G	0.342	-0.028	0.0031	4.2e-20	-0.0134936	0.018539	0.480961	-0.038162	0.027563	0.195321	-0.029847	0.027916	0.313341
Height	Adult height	rs7162542	C	G	0.492	-0.046	0.0029	8.2e-55	0.0169938	0.018483	0.358384	0.00330154	0.027853	0.907915	-0.00451317	0.027547	0.873937
Height	Adult height	rs7162825	T	C	0.517	0.016	0.0029	3.6e-08	0.00182466	0.017948	0.920586	-0.0117912	0.027881	0.677226	0.0234682	0.027091	0.410523
Height	Adult height	rs717052	A	G	0.133	-0.025	0.0044	6.4e-09	-0.0549801	0.023826	0.033212	-0.0638433	0.036281	0.112398	0.00658229	0.037934	0.866469
Height	Adult height	rs7178424	T	C	0.483	-0.021	0.003	5e-13	0.00350286	0.018115	0.848814	0.0530402	0.029067	0.061258	-0.0212267	0.027076	0.455367
Height	Adult height	rs720390	A	G	0.383	0.035	0.0031	1.2e-29	-0.00409337	0.018529	0.828994	-0.0408345	0.027205	0.161339	0.0223543	0.028999	0.443577
Height	Adult height	rs7220557	T	C	0.867	-0.024	0.0042	1.3e-08	4.00008e-05	0.022039	0.998584	-0.0269934	0.03495	0.443245	0.0170536	0.032877	0.622015
Height	Adult height	rs723149	A	G	0.467	0.021	0.0032	5.1e-11	0.036222	0.018495	0.046053	0.038609	0.028364	0.168621	0.00833913	0.02747	0.765803
Height	Adult height	rs724016	A	G	0.517	-0.078	0.0029	3.2e-158	0.0205007	0.017718	0.265531	0.00287814	0.027779	0.919967	0.0443731	0.026509	0.119387
Height	Adult height	rs7261425	C	G	0.695	0.021	0.0034	1.8e-10	0.00221144	0.020051	0.914084	-0.052118	0.032426	0.100655	0.011768	0.030357	0.710294
Height	Adult height	rs7273787	A	G	0.667	-0.022	0.0031	2.8e-12	-0.0137619	0.019428	0.481083	-0.020951	0.029963	0.488133	-0.0142431	0.029948	0.639591
Height	Adult height	rs7274811	T	G	0.2	-0.045	0.0035	5.5e-38	0.0321157	0.021113	0.123785	0.032654	0.032508	0.314646	0.0201055	0.031912	0.533354
Height	Adult height	rs7319045	A	G	0.39	0.024	0.003	8.4e-15	-0.00238183	0.018378	0.898977	0.00942148	0.028671	0.747147	-0.00856659	0.028058	0.768577
Height	Adult height	rs7319446	A	G	0.258	-0.023	0.0035	3.4e-11	0.0165404	0.021473	0.443202	0.0390544	0.033486	0.240351	0.0266945	0.033457	0.427787
Height	Adult height	rs7341084	T	C	0.783	0.027	0.0034	4.4e-15	0.0386171	0.020142	0.070851	0.0453782	0.030694	0.171333	0.0263963	0.031363	0.427461
Height	Adult height	rs745749	A	G	0.692	0.023	0.0033	4.3e-12	0.00526685	0.018402	0.779841	-0.000691761	0.028558	0.98121	-0.00668659	0.02863	0.819253
Height	Adult height	rs7466269	A	G	0.667	0.033	0.0031	1e-27	0.00508993	0.018197	0.784659	-0.000733731	0.028114	0.979732	0.0147421	0.027762	0.611009
Height	Adult height	rs7517682	A	G	0.585	-0.023	0.003	3.6e-14	0.0126618	0.017968	0.494426	-0.0291772	0.028687	0.308498	0.0253383	0.027196	0.377064
Height	Adult height	rs7536458	T	G	0.667	0.043	0.0034	1.8e-36	-0.0102236	0.020676	0.624559	-0.0202653	0.032014	0.531402	0.0326151	0.030462	0.315357
Height	Adult height	rs7542242	T	C	0.317	-0.018	0.0033	3.8e-08	-0.0127003	0.018581	0.507742	0.00070675	0.028782	0.980945	-0.028737	0.027966	0.332023
Height	Adult height	rs7551732	A	T	0.623	0.027	0.003	6.3e-20	-0.00498854	0.018127	0.78587	-0.00826277	0.028089	0.773024	-0.00850771	0.027906	0.764899
Height	Adult height	rs7567288	T	C	0.81	-0.029	0.0038	3e-14	-0.0382626	0.024281	0.109712	-0.0552332	0.037983	0.138339	-0.0352629	0.036852	0.338945
Height	Adult height	rs7578605	A	G	0.958	-0.045	0.0063	1.1e-12	0.0694133	0.033279	0.060519	0.0563852	0.051913	0.331892	0.0333179	0.051243	0.551439
Height	Adult height	rs7586126	A	G	0.9	0.036	0.0053	1e-11	0.0279407	0.026841	0.324783	0.050521	0.039372	0.242086	0.0222395	0.040858	0.60991
Height	Adult height	rs7590738	A	G	0.675	-0.022	0.003	1.1e-13	-0.0042868	0.018263	0.816921	-0.00789575	0.028163	0.783493	0.00708605	0.027667	0.804679
Height	Adult height	rs7652177	C	G	0.475	-0.038	0.0029	2.7e-39	0.000725737	0.017755	0.967928	0.0188747	0.027749	0.500021	0.00181435	0.027227	0.948197
Height	Adult height	rs7701414	A	G	0.517	-0.037	0.003	1.3e-34	-0.0406159	0.018761	0.026809	-0.0189081	0.028175	0.505939	-0.0182848	0.028242	0.521339
Height	Adult height	rs7733222	T	C	0.552	-0.018	0.003	1.2e-09	-0.0263576	0.018465	0.14997	-0.0333767	0.028517	0.239113	-0.0293811	0.028297	0.298233
Height	Adult height	rs7751325	T	C	0.456	0.017	0.003	3.1e-08	0.0116262	0.018241	0.526515	0.0186952	0.028173	0.510791	0.0275607	0.028272	0.32964
Height	Adult height	rs7759938	T	C	0.636	-0.044	0.0032	2.6e-43	0.0327722	0.018511	0.092767	0.0438662	0.027965	0.14486	0.0210459	0.028624	0.4845
Height	Adult height	rs7849585	T	G	0.317	0.036	0.0032	1.1e-29	0.0126674	0.019422	0.516973	0.0117418	0.02958	0.696543	0.0249033	0.030212	0.41198
Height	Adult height	rs7870253	A	T	0.233	0.042	0.0035	3.3e-33	-0.0124279	0.021071	0.568527	0.0153762	0.033182	0.648893	-0.00577665	0.032562	0.864478
Height	Adult height	rs7899004	T	C	0.558	0.025	0.0029	7e-17	-0.0217253	0.018591	0.240847	-0.0529956	0.029475	0.06528	-0.00635178	0.028251	0.825869
Height	Adult height	rs7926352	T	C	0.275	0.02	0.0035	3.1e-08	0.0234997	0.021514	0.273467	0.00671143	0.032711	0.841541	0.0851864	0.035068	0.010462
Height	Adult height	rs7935997	A	G	0.557	-0.024	0.0031	6e-15	-0.0408175	0.01968	0.034008	-0.0696837	0.031129	0.019767	-0.0450852	0.030392	0.131737
Height	Adult height	rs7941132	T	G	0.958	-0.042	0.0059	1.3e-12	-0.00347695	0.035909	0.92531	0.0427113	0.054097	0.475333	-0.0972075	0.058234	0.081399
Height	Adult height	rs7970350	T	C	0.482	-0.059	0.0029	5.9e-88	-0.013445	0.017569	0.458217	-0.0155615	0.027004	0.580998	-0.00470103	0.027233	0.867209
Height	Adult height	rs7971536	A	T	0.525	-0.029	0.0032	1.5e-19	0.0245714	0.0182	0.195968	0.00893076	0.028217	0.760478	0.0211082	0.027935	0.47219
Height	Adult height	rs7980687	A	G	0.183	0.039	0.0037	1e-26	-0.00786384	0.022543	0.735132	0.0220119	0.035265	0.537747	-0.0307232	0.033704	0.393376
Height	Adult height	rs798497	A	G	0.712	0.057	0.0032	2.2e-71	0.030385	0.018685	0.121742	0.0557802	0.027952	0.066943	0.0282122	0.028722	0.35391
Height	Adult height	rs8017130	A	G	0.358	-0.023	0.0034	1e-11	-0.00191483	0.019201	0.922177	0.0406399	0.030779	0.181881	-0.0489623	0.028135	0.107694
Height	Adult height	rs8052560	A	C	0.783	0.036	0.0044	3.8e-16	-0.0128511	0.024458	0.603396	-0.0495565	0.039092	0.199503	-0.0157159	0.037653	0.682985
Height	Adult height	rs8058684	A	G	0.308	0.021	0.0032	1.2e-10	0.00713548	0.019688	0.720371	0.0123178	0.030078	0.687404	0.0137609	0.030503	0.657244
Height	Adult height	rs806100	T	C	0.433	0.018	0.003	5.4e-10	-0.0152639	0.017716	0.404565	0.0122111	0.027909	0.666612	-0.0149147	0.027249	0.599959
Height	Adult height	rs806794	A	G	0.724	0.06	0.0033	4.6e-74	0.0700502	0.018176	0.000428	0.0524635	0.028556	0.090771	0.0691025	0.02777	0.02423
Height	Adult height	rs8090312	A	G	0.75	0.024	0.0034	3.3e-13	0.018603	0.018828	0.341333	-0.00326566	0.029332	0.91361	-0.000420911	0.029422	0.988913
Height	Adult height	rs8097893	A	G	0.933	0.042	0.0068	4.6e-10	-0.0175963	0.04272	0.687915	-0.114449	0.072781	0.099247	0.00349711	0.062255	0.95813
Height	Adult height	rs8103992	A	C	0.22	0.029	0.0037	1.2e-14	0.043815	0.023741	0.059454	-0.00340479	0.034464	0.924236	0.0561034	0.037155	0.123195
Height	Adult height	rs817300	A	G	0.035	-0.085	0.0069	4.3e-34	-0.0179919	0.034772	0.623902	0.0281987	0.056492	0.627504	-0.0299975	0.051395	0.591645
Height	Adult height	rs822553	A	G	0.233	0.03	0.0039	2.2e-14	0.0168837	0.022121	0.447531	0.027512	0.034263	0.424817	0.0349993	0.034756	0.313355
Height	Adult height	rs8413	T	C	0.475	-0.023	0.003	2.6e-14	-0.00296859	0.018412	0.873823	-0.0198164	0.028673	0.493148	-0.00728937	0.028476	0.802088
Height	Adult height	rs862034	A	G	0.49	-0.028	0.003	6.4e-20	0.0212535	0.018858	0.258353	0.0112841	0.028703	0.699183	0.0533938	0.029797	0.066162
Height	Adult height	rs888403	A	G	0.633	-0.019	0.0033	9.3e-09	0.0408772	0.017952	0.031934	0.0183789	0.028112	0.532855	0.0552073	0.027211	0.062156
Height	Adult height	rs897080	T	C	0.746	-0.028	0.0034	1.6e-16	-0.00148689	0.021163	0.945054	-0.00555256	0.032738	0.868898	0.022125	0.03138	0.504319
Height	Adult height	rs913000	T	C	0.342	0.024	0.0033	5.5e-13	0.00258964	0.019817	0.897761	0.0458229	0.031806	0.143476	-0.0447411	0.029181	0.155055
Height	Adult height	rs9217	T	C	0.608	-0.028	0.003	4.6e-20	-0.00323775	0.018859	0.865746	0.0375949	0.027866	0.206884	-0.0275208	0.029663	0.354215
Height	Adult height	rs927381	T	C	0.593	0.022	0.003	4.1e-13	0.0519756	0.01681	0.003937	0.0514638	0.025795	0.065174	0.0406897	0.02616	0.146168
Height	Adult height	rs9291926	T	G	0.483	0.019	0.0031	3.4e-10	0.0270313	0.018347	0.136985	0.0145151	0.02789	0.607491	0.0199173	0.027939	0.479236
Height	Adult height	rs9292468	T	C	0.475	0.036	0.003	1.5e-33	-0.0139945	0.017792	0.446177	0.00921343	0.027864	0.745492	-0.0417109	0.026503	0.142021
Height	Adult height	rs9359128	T	C	0.136	0.044	0.0045	5.9e-22	-0.0414597	0.026936	0.151093	-0.0700513	0.040735	0.125108	0.0339144	0.044167	0.446873
Height	Adult height	rs9389986	A	T	0.254	-0.052	0.0033	1.9e-56	0.00234724	0.019625	0.90639	0.00871194	0.030009	0.77623	-0.0302891	0.02897	0.324916
Height	Adult height	rs9429088	A	T	0.394	-0.019	0.0029	1.1e-10	0.0405976	0.018841	0.027546	0.0358632	0.028753	0.208597	0.0212075	0.028416	0.458492
Height	Adult height	rs9479130	A	C	0.592	-0.031	0.003	5.1e-25	0.0188139	0.017545	0.301221	0.0172123	0.026889	0.540451	0.0425214	0.026237	0.130745
Height	Adult height	rs955748	A	G	0.319	-0.028	0.0034	3.1e-16	-0.0228419	0.020505	0.28628	-0.0485959	0.030507	0.141758	0.0205132	0.032734	0.535711
Height	Adult height	rs9568328	A	T	0.99	-0.051	0.0063	3.7e-16	-0.0182897	0.029677	0.542167	-0.02604	0.04562	0.575538	0.0281279	0.043869	0.551602
Height	Adult height	rs958225	A	T	0.058	0.046	0.0079	6.8e-09	-0.0300057	0.039383	0.477993	0.0116548	0.061738	0.85766	-0.0746492	0.057495	0.258356
Height	Adult height	rs960006	T	C	0.474	-0.02	0.0033	1e-09	-0.00459542	0.018046	0.801599	-0.0104195	0.027795	0.712525	-0.0216871	0.028156	0.443874
Height	Adult height	rs9600340	A	G	0.458	-0.019	0.003	1.8e-10	-0.0144803	0.017844	0.432134	-0.00580984	0.027647	0.838993	-0.0265976	0.027044	0.351644
Height	Adult height	rs9650315	T	G	0.125	-0.061	0.0045	1.5e-41	0.0638533	0.027905	0.017522	0.112175	0.044108	0.006279	0.043725	0.041995	0.296331
Height	Adult height	rs9782976	T	C	0.125	-0.028	0.005	1.9e-08	-0.017997	0.029092	0.555355	-0.0283902	0.044284	0.551931	-0.00127381	0.044827	0.978358
Height	Adult height	rs9816693	C	G	0.155	0.031	0.004	3.2e-15	-0.00962315	0.023409	0.690908	-0.0126527	0.035697	0.735791	0.0129843	0.036657	0.729384
Height	Adult height	rs981938	A	G	0.658	0.026	0.0031	1.3e-17	-0.0335634	0.019513	0.080871	-0.0602669	0.030852	0.043908	-0.0322832	0.029731	0.275895
Height	Adult height	rs9825936	T	C	0.28	0.019	0.0034	1.2e-08	0.00614607	0.020744	0.770251	0.00953936	0.031968	0.77044	0.0596764	0.033368	0.06588
Height	Adult height	rs9825951	A	T	0.6	-0.022	0.0031	2.6e-12	0.0168685	0.018772	0.38598	0.0398776	0.028126	0.185835	-0.00376192	0.029479	0.90101
Height	Adult height	rs9834893	C	G	0.933	-0.038	0.0058	6.6e-11	-0.048614	0.035218	0.161214	0.0288667	0.049279	0.588996	-0.0842391	0.05571	0.118518
Height	Adult height	rs9835332	C	G	0.458	-0.028	0.0029	4.4e-22	0.0199761	0.019525	0.305813	-0.0121323	0.028972	0.687928	0.0464761	0.030693	0.123486
Height	Adult height	rs9893629	T	C	0.683	0.02	0.0036	1e-08	0.0161172	0.021583	0.472217	0.0590114	0.031743	0.09027	-0.0279672	0.034649	0.422377
Height	Adult height	rs989393	T	C	0.7	0.022	0.0032	3.3e-11	0.00964133	0.019627	0.633382	0.0284375	0.029386	0.361529	-0.00270035	0.030366	0.931044
Height	Adult height	rs991946	T	C	0.5	-0.021	0.0029	8.4e-13	-0.027177	0.017435	0.13618	-0.0232267	0.026847	0.410903	-0.0017906	0.02732	0.949216
Height	Adult height	rs9920547	A	G	0.292	-0.031	0.0034	4.2e-20	0.00881503	0.019778	0.65928	0.0201143	0.030217	0.509734	-0.00660879	0.029945	0.831543
Height	Adult height	rs9967417	C	G	0.583	-0.04	0.003	2.2e-40	0.0139184	0.018075	0.455856	-0.016082	0.028384	0.575599	0.0129738	0.027818	0.654516
Height	Adult height	rs997400	T	C	0.475	-0.026	0.0029	1e-18	0.020666	0.018119	0.252595	0.0261452	0.027858	0.348484	-0.00407429	0.027197	0.884574
Height	Adult height	rs9977276	T	G	0.25	-0.022	0.0035	2.9e-10	-0.0317766	0.020887	0.14917	-0.0472719	0.031492	0.166066	-0.0441212	0.031524	0.195134
Height	Adult height	rs9993613	T	G	0.509	0.03	0.0029	4.5e-24	0.00984339	0.018575	0.599293	0.00438437	0.028279	0.879663	-0.00812492	0.027955	0.779281
Height	Adult height	rs999474	A	G	0.457	0.022	0.003	1.1e-13	-0.00549708	0.017917	0.764403	-0.016418	0.027117	0.562381	0.0121785	0.027852	0.666801
Inflammatory
C-reactive protein	Serum C-reactive protein	rs2097677	A	G	0.1934	0.104	0.017	1.58e-09	0.00076171	0.020622	0.971112	0.00794734	0.031641	0.806207	0.0184704	0.032032	0.569316
C-reactive protein	Serum C-reactive protein	rs3093059	A	G	0.8378	-0.16	0.019	5.738e-18	-0.0626123	0.038695	0.096808	-0.0944525	0.060087	0.102396	-0.0245502	0.057901	0.681814
C-reactive protein	Serum C-reactive protein	rs7310409	A	G	0.4723	-0.08	0.014	3.709e-09	0.0129912	0.018628	0.487892	0.0188453	0.02885	0.51765	-0.0299748	0.027542	0.30462

## Sheet: S table 4
S table 4. Odds ratio estimates of the causality between genetically predicted traits and lung cancer from the four MR analysis methods.
Potential modifiable risk factor	Trait	Lung cancer									Lung adenocarcinoma									Lung squamous cell carcinoma
		Number of SNPs utilized	Wald ratio *		Inverse variance weighted (IVW) #		MR Egger †		Weighted median estimator (WME) †		Number of SNPs utilized	Wald ratio *		Inverse variance weighted (IVW) #		MR Egger †		Weighted median estimator (WME) †		Number of SNPs utilized	Wald ratio *		Inverse variance weighted (IVW) #		MR Egger †		Weighted median estimator (WME) †
			ORSD (95%CI)	P-value	ORSD (95%CI)	P-value	ORSD (95%CI)	P-value	ORSD (95%CI)	P-value		ORSD (95%CI)	P-value	ORSD (95%CI)	P-value	ORSD (95%CI)	P-value	ORSD (95%CI)	P-value		ORSD (95%CI)	P-value	ORSD (95%CI)	P-value	ORSD (95%CI)	P-value	ORSD (95%CI)	P-value
Socioeconomic
Years of schooling	Years of schooling	71	NA	NA	0.49 (0.35 - 0.68)	3.37272e-05	0.65 (0.11 - 3.81)	0.634063	0.60 (0.39 - 0.90)	0.0144936	71	NA	NA	0.64 (0.41 - 1.02)	0.0602486	1.35 (0.12 - 14.80)	0.804683	0.66 (0.35 - 1.22)	0.186678	71	NA	NA	0.40 (0.26 - 0.62)	2.93e-05	0.20 (0.02 - 1.89)	0.1652	0.53 (0.30 - 0.96)	0.0364234
Degree level education	College or university degree	241	NA	NA	0.21 (0.14 - 0.31)	1.1e-14	0.43 (0.08 - 2.18)	0.307764	0.32 (0.19 - 0.55)	3.66e-05	241	NA	NA	0.26 (0.15 - 0.44)	6.45e-07	0.63 (0.07 - 5.73)	0.685034	0.24 (0.11 - 0.53)	0.00040099	241	NA	NA	0.14 (0.08 - 0.25)	4.52e-11	0.47 (0.04 - 5.11)	0.536622	0.24 (0.10 - 0.57)	0.00116986
Employment status	Unemployed	1	0.03 (0.00 - 4233.72)	0.556837	NA	NA	NA	NA	NA	NA	1	0.00 (0.00 - 275.46)	0.201233	NA	NA	NA	NA	NA	NA	1	0.43 (0.00 - 19317698.40)	0.924818	NA	NA	NA	NA	NA	NA
Employment status	In paid employment or self-employed	1	0.22 (0.00 - 293.07)	0.679031	NA	NA	NA	NA	NA	NA	1	722.74 (0.04 - 12695027.60)	0.186782	NA	NA	NA	NA	NA	NA	1	3.26 (0.00 - 134262.68)	0.827592	NA	NA	NA	NA	NA	NA
Household income	Household income	43	NA	NA	0.44 (0.30 - 0.66)	7.12e-05	0.09 (0.02 - 0.53)	0.0104143	0.56 (0.35 - 0.89)	0.0147894	43	NA	NA	0.53 (0.30 - 0.92)	0.0251053	0.03 (0.00 - 0.25)	0.00265432	0.75 (0.37 - 1.53)	0.436743	43	NA	NA	0.41 (0.24 - 0.68)	0.00063301	0.06 (0.01 - 0.51)	0.0144782	0.57 (0.28 - 1.16)	0.122203
Townsend deprivation index	Townsend deprivation index	17	NA	NA	1.69 (0.75 - 3.79)	0.20665	11.33 (0.06 - 2229.25)	0.381978	2.00 (0.75 - 5.35)	0.169	17	NA	NA	2.29 (0.76 - 6.93)	0.141051	880.56 (1.13 - 687458.36)	0.0644897	1.75 (0.39 - 7.81)	0.460774	17	NA	NA	1.23 (0.40 - 3.75)	0.719481	0.12 (0.00 - 171.29)	0.574896	0.73 (0.16 - 3.43)	0.692186
Lifestyle
Smoking	Cigarettes smoked per day	1	1.34 (1.28 - 1.41)	8.45433e-35	NA	NA	NA	NA	NA	NA	1	1.32 (1.23 - 1.42)	1.24e-14	NA	NA	NA	NA	NA	NA	1	1.34 (1.25 - 1.44)	2.06e-15	NA	NA	NA	NA	NA	NA
Physical activity	Accelerometer-based physical activity	4	NA	NA	0.78 (0.41 - 1.46)	0.431459	NA	NA	0.68 (0.33 - 1.39)	0.291501	4	NA	NA	0.52 (0.20 - 1.33)	0.171228	NA	NA	0.35 (0.12 - 1.06)	0.0632759	4	NA	NA	0.75 (0.29 - 1.94)	0.54796	NA	NA	0.99 (0.32 - 3.04)	0.979561
Television viewing	Time spent watching television	106	NA	NA	1.96 (1.32 - 2.89)	0.000764727	3.27 (0.55 - 19.48)	0.195403	2.00 (1.19 - 3.35)	0.00852938	106	NA	NA	1.81 (1.02 - 3.21)	0.0413802	6.24 (0.47 - 83.36)	0.168907	1.85 (0.86 - 3.96)	0.114185	106	NA	NA	3.03 (1.71 - 5.35)	0.00013991	2.32 (0.18 - 30.45)	0.524512	1.97 (0.91 - 4.26)	0.0870363
Time spent sedentary	Sedentary behaviours	3	NA	NA	0.95 (0.45 - 2.00)	0.893044	31.18 (0.00 - 247885136.18)	0.744534	0.92 (0.38 - 2.20)	0.852532	3	NA	NA	0.52 (0.17 - 1.63)	0.261388	15.04 (0.00 - 417470000000.00)	0.86155	0.58 (0.16 - 2.13)	0.409571	3	NA	NA	1.02 (0.32 - 3.23)	0.968887	106.35 (0.00 - 4809300000000.00)	0.772824	0.91 (0.23 - 3.51)	0.888055
Dietary
Cereals	Bowls of cereal per week	14	NA	NA	1.02 (0.53 - 1.94)	0.962018	0.37 (0.03 - 4.63)	0.451756	0.92 (0.38 - 2.22)	0.845995	14	NA	NA	1.78 (0.66 - 4.76)	0.253428	8.52 (0.18 - 405.06)	0.298412	2.86 (0.74 - 11.10)	0.129271	14	NA	NA	0.67 (0.19 - 2.38)	0.539969	0.06 (0.00 - 7.94)	0.280968	1.26 (0.28 - 5.71)	0.760283
Vegetables	Tablespoons of cooked vegetables per day	6	NA	NA	1.00 (0.16 - 6.38)	0.999641	6.29 (0.01 - 5614.29)	0.623939	2.56 (0.58 - 11.38)	0.217184	6	NA	NA	0.40 (0.04 - 3.70)	0.417218	1.77 (0.00 - 9083.15)	0.902035	1.42 (0.15 - 13.61)	0.759198	6	NA	NA	4.54 (0.45 - 45.76)	0.198914	22.74 (0.01 - 77404.49)	0.493352	13.93 (1.46 - 132.69)	0.0219954
Vegetables	Tablespoons of raw vegetables per day	9	NA	NA	1.17 (0.39 - 3.55)	0.780742	0.34 (0.00 - 159.84)	0.740023	1.66 (0.58 - 4.73)	0.342177	9	NA	NA	2.58 (0.73 - 9.07)	0.139566	0.96 (0.00 - 727.82)	0.991241	3.73 (0.75 - 18.67)	0.109177	9	NA	NA	0.55 (0.13 - 2.37)	0.425981	0.05 (0.00 - 152.52)	0.491827	1.01 (0.18 - 5.57)	0.986538
Fruit	Pieces of dried fruit per day	9	NA	NA	0.88 (0.34 - 2.27)	0.797767	8.01 (0.05 - 1405.91)	0.455795	1.13 (0.32 - 4.04)	0.850179	9	NA	NA	2.21 (0.51 - 9.56)	0.287452	3.94 (0.00 - 12256.58)	0.747979	2.15 (0.33 - 13.89)	0.419999	9	NA	NA	0.56 (0.10 - 3.06)	0.504505	13.46 (0.00 - 210895.60)	0.614176	0.37 (0.05 - 2.67)	0.326072
Fruit	Pieces of fresh fruit per day	36	NA	NA	0.92 (0.62 - 1.35)	0.658159	1.72 (0.52 - 5.68)	0.377588	0.92 (0.52 - 1.63)	0.777661	36	NA	NA	0.79 (0.44 - 1.43)	0.438146	2.39 (0.38 - 15.02)	0.361098	0.72 (0.29 - 1.80)	0.482817	36	NA	NA	0.96 (0.53 - 1.73)	0.885086	1.09 (0.17 - 6.95)	0.925011	1.20 (0.50 - 2.88)	0.68396
Red meat	Overall beef intake	2	NA	NA	1.78 (0.22 - 14.72)	0.592508	NA	NA	NA	NA	2	NA	NA	0.88 (0.06 - 12.81)	0.926546	NA	NA	NA	NA	2	NA	NA	1.52 (0.04 - 56.85)	0.821253	NA	NA	NA	NA
Red meat	Overall lamb/mutton intake	8	NA	NA	0.91 (0.30 - 2.74)	0.868725	9.16 (0.01 - 10264.05)	0.559135	1.01 (0.27 - 3.69)	0.993469	8	NA	NA	0.48 (0.11 - 2.11)	0.332998	42.93 (0.00 - 377094.16)	0.448077	0.44 (0.07 - 2.93)	0.39733	8	NA	NA	0.99 (0.23 - 4.30)	0.994476	1.34 (0.00 - 10989.08)	0.950992	1.01 (0.18 - 5.74)	0.994511
Red meat	Overall pork intake	5	NA	NA	0.74 (0.14 - 3.83)	0.720172	0.08 (0.00 - 23.79)	0.444297	0.58 (0.10 - 3.50)	0.553399	5	NA	NA	3.00 (0.31 - 29.57)	0.345867	11.89 (0.00 - 383942.16)	0.672121	2.12 (0.14 - 31.76)	0.586564	5	NA	NA	0.29 (0.02 - 3.50)	0.331447	0.00 (0.00 - 0.71)	0.129723	0.23 (0.02 - 3.24)	0.274155
Processed meat	Processed meat intake	7	NA	NA	0.98 (0.33 - 2.87)	0.966744	1.56 (0.00 - 1629.52)	0.904612	0.89 (0.24 - 3.26)	0.8653	7	NA	NA	0.42 (0.08 - 2.16)	0.297294	0.56 (0.00 - 19882.61)	0.917401	0.39 (0.05 - 3.29)	0.38591	7	NA	NA	0.96 (0.19 - 4.99)	0.96504	320.19 (0.01 - 13299822.70)	0.336296	0.96 (0.11 - 8.55)	0.969118
Poultry	Poultry intake	3	NA	NA	0.04 (0.00 - 35355.41)	0.636264	1.51E+26 (7.69E-97 - 2.97E+148)	0.747091	4.85 (0.65 - 36.13)	0.123339	3	NA	NA	0.01 (0.00 - 2171.26)	0.445229	1.91E+30 (4.42E-74 - 8.24E+133)	0.668899	0.81 (0.04 - 18.26)	0.894135	3	NA	NA	0.13 (0.00 - 149177.70)	0.77347	6.51E+16 (1.71E-115 - 2.48E+148)	0.843768	8.67 (0.37 - 201.49)	0.178385
Fish	Overall non-oily fish intake	2	NA	NA	2.30 (0.32 - 16.28)	0.405265	NA	NA	NA	NA	2	NA	NA	2.67 (0.13 - 56.36)	0.528929	NA	NA	NA	NA	2	NA	NA	1.17 (0.06 - 22.67)	0.916736	NA	NA	NA	NA
Fish	Overall oily fish intake	26	NA	NA	0.65 (0.37 - 1.16)	0.145471	0.63 (0.06 - 6.41)	0.697625	0.50 (0.25 - 1.03)	0.0611111	26	NA	NA	0.55 (0.26 - 1.16)	0.116941	0.03 (0.00 - 0.56)	0.0275903	0.47 (0.17 - 1.30)	0.144243	26	NA	NA	0.67 (0.25 - 1.77)	0.419689	4.46 (0.09 - 225.48)	0.462303	0.85 (0.29 - 2.47)	0.759999
Eggs	Never eat eggs vs. no eggs restrictions	1	1.21 (0.00 - 425.72)	0.948395	NA	NA	NA	NA	NA	NA	1	6.59 (0.00 - 104147.59)	0.702235	NA	NA	NA	NA	NA	NA	1	9010.43 (0.11 - 708289167.00)	0.113339	NA	NA	NA	NA	NA	NA
Alcohol	Overall alcohol intake	21	NA	NA	0.84 (0.47 - 1.51)	0.55941	0.48 (0.09 - 2.62)	0.405079	0.67 (0.29 - 1.53)	0.341336	21	NA	NA	0.73 (0.30 - 1.77)	0.489852	0.28 (0.03 - 2.83)	0.297161	0.43 (0.12 - 1.51)	0.187646	21	NA	NA	0.60 (0.23 - 1.55)	0.288087	0.12 (0.01 - 1.30)	0.0974905	0.44 (0.12 - 1.65)	0.222498
Coffee	Cups of coffee per day	15	NA	NA	1.04 (0.67 - 1.62)	0.866609	0.68 (0.33 - 1.37)	0.298983	0.96 (0.54 - 1.71)	0.900025	15	NA	NA	0.95 (0.54 - 1.67)	0.861	0.64 (0.25 - 1.64)	0.367445	0.95 (0.44 - 2.05)	0.894879	15	NA	NA	1.18 (0.53 - 2.61)	0.689392	0.79 (0.21 - 3.00)	0.731265	1.33 (0.49 - 3.64)	0.572336
Tea	Cups of tea per day	21	NA	NA	1.13 (0.64 - 1.99)	0.67887	0.34 (0.05 - 2.37)	0.289824	1.15 (0.51 - 2.61)	0.740621	21	NA	NA	1.11 (0.46 - 2.66)	0.82353	0.45 (0.02 - 10.42)	0.625443	1.42 (0.40 - 5.01)	0.585533	21	NA	NA	1.04 (0.37 - 2.95)	0.938437	0.28 (0.01 - 8.98)	0.482527	2.23 (0.59 - 8.38)	0.23528
Carbohydrate	Carbohydrate intake	5	NA	NA	0.89 (0.22 - 3.56)	0.869795	0.06 (0.00 - 98.55)	0.516429	0.58 (0.16 - 2.14)	0.41225	5	NA	NA	2.00 (0.45 - 8.80)	0.361644	0.02 (0.00 - 30.26)	0.36921	2.58 (0.42 - 15.97)	0.307227	5	NA	NA	0.53 (0.04 - 7.77)	0.646341	0.10 (0.00 - 378090.78)	0.781462	0.32 (0.04 - 2.75)	0.300826
Protein	Protein intake	6	NA	NA	0.49 (0.17 - 1.40)	0.184853	39.11 (0.27 - 5580.39)	0.221022	0.61 (0.22 - 1.71)	0.350321	6	NA	NA	0.45 (0.12 - 1.74)	0.24644	19.61 (0.01 - 43134.85)	0.490725	1.14 (0.22 - 5.90)	0.874366	5	NA	NA	0.65 (0.15 - 2.73)	0.555809	622.42 (0.55 - 710377.50)	0.171183	0.56 (0.11 - 2.92)	0.488626
Fat	Fat intake	2	NA	NA	0.43 (0.12 - 1.48)	0.179867	NA	NA	NA	NA	2	NA	NA	0.20 (0.06 - 0.72)	0.0134779	NA	NA	NA	NA	2	NA	NA	0.38 (0.11 - 1.31)	0.125806	NA	NA	NA	NA
Vitamin A1 (Retinol)	Serum vitamin A1 (Retinol)	2	NA	NA	1.44 (1.01 - 2.06)	0.0457743	NA	NA	NA	NA	2	NA	NA	1.49 (0.96 - 2.32)	0.0737482	NA	NA	NA	NA	2	NA	NA	1.06 (0.40 - 2.78)	0.911278	NA	NA	NA	NA
Vitamin B6	Vitamin B6 blood concentration	1	1.00 (0.98 - 1.03)	0.742248	NA	NA	NA	NA	NA	NA	1	1.01 (0.97 - 1.06)	0.544329	NA	NA	NA	NA	NA	NA	1	0.98 (0.94 - 1.02)	0.3338	NA	NA	NA	NA	NA	NA
Vitamin B12	Serum vitamin B12	8	NA	NA	1.00 (0.89 - 1.13)	0.935374	1.00 (0.78 - 1.30)	0.976545	1.06 (0.91 - 1.23)	0.444685	8	NA	NA	1.24 (1.04 - 1.49)	0.0187625	1.38 (0.93 - 2.04)	0.161061	1.23 (0.98 - 1.55)	0.0689406	8	NA	NA	0.86 (0.72 - 1.04)	0.11641	0.67 (0.45 - 0.99)	0.0887699	0.78 (0.61 - 1.00)	0.0465606
Hydroxyvitamin D	Circulating hydroxyvitamin D	5	NA	NA	1.19 (0.99 - 1.42)	0.0603518	1.47 (1.14 - 1.90)	0.0599233	1.16 (1.01 - 1.32)	0.0313972	5	NA	NA	1.22 (0.94 - 1.57)	0.133495	1.62 (1.09 - 2.41)	0.0963891	1.19 (0.96 - 1.48)	0.115863	5	NA	NA	1.06 (0.89 - 1.28)	0.510848	1.25 (0.88 - 1.76)	0.298547	1.09 (0.89 - 1.34)	0.386603
Vitamin E	Serum vitamin E	2	NA	NA	1.02 (0.51 - 2.04)	0.954261	NA	NA	NA	NA	2	NA	NA	1.24 (0.72 - 2.12)	0.434985	NA	NA	NA	NA	2	NA	NA	1.08 (0.27 - 4.39)	0.914497	NA	NA	NA	NA
Homocysteine	Homocysteine blood concentration	1	1.01 (0.98 - 1.04)	0.484386	NA	NA	NA	NA	NA	NA	1	1.02 (0.98 - 1.07)	0.31261	NA	NA	NA	NA	NA	NA	1	1.02 (0.98 - 1.07)	0.38733	NA	NA	NA	NA	NA	NA
Carotenoids	Circulating carotenoids	1	1.03 (0.89 - 1.19)	0.700414	NA	NA	NA	NA	NA	NA	1	0.86 (0.68 - 1.08)	0.197828	NA	NA	NA	NA	NA	NA	1	1.23 (0.99 - 1.52)	0.0577877	NA	NA	NA	NA	NA	NA
Arsenic in drinking water	Inorganic arsenic in urine (%) (iAs%)	2	NA	NA	1.00 (0.96 - 1.04)	0.970529	NA	NA	NA	NA	2	NA	NA	1.01 (0.96 - 1.07)	0.640323	NA	NA	NA	NA	2	NA	NA	0.99 (0.90 - 1.09)	0.777867	NA	NA	NA	NA
Arsenic in drinking water	Monomethylarsenate in urine (%) (MMA%)	2	NA	NA	1.00 (0.96 - 1.03)	0.838743	NA	NA	NA	NA	2	NA	NA	1.01 (0.95 - 1.07)	0.782378	NA	NA	NA	NA	2	NA	NA	0.98 (0.90 - 1.07)	0.639389	NA	NA	NA	NA
Arsenic in drinking water	Dimethylarsinate in urine (%) (DMA%)	2	NA	NA	1.00 (0.98 - 1.02)	0.904329	NA	NA	NA	NA	2	NA	NA	0.99 (0.97 - 1.02)	0.712768	NA	NA	NA	NA	2	NA	NA	1.01 (0.96 - 1.06)	0.708844	NA	NA	NA	NA
Calcium	Serum calcium	7	NA	NA	1.00 (1.00 - 1.00)	0.503559	1.00 (1.00 - 1.00)	0.441762	1.00 (1.00 - 1.00)	0.45627	7	NA	NA	1.00 (1.00 - 1.00)	0.0521893	1.00 (1.00 - 1.00)	0.386876	1.00 (1.00 - 1.00)	0.0254693	7	NA	NA	1.00 (1.00 - 1.00)	0.816545	1.00 (1.00 - 1.00)	0.516205	1.00 (1.00 - 1.00)	0.539232
Copper	Cooper in blood	2	NA	NA	1.14 (1.01 - 1.29)	0.0390877	NA	NA	NA	NA	2	NA	NA	1.15 (0.95 - 1.39)	0.163779	NA	NA	NA	NA	2	NA	NA	1.05 (0.82 - 1.35)	0.678286	NA	NA	NA	NA
Iron	Biochemical markers for iron status (serum iron, transferrin, transferrin saturation and ferritin)	3	NA	NA	0.89 (0.72 - 1.09)	0.253543	0.80 (0.47 - 1.35)	0.551634	0.87 (0.75 - 1.01)	0.059854	3	NA	NA	0.91 (0.63 - 1.31)	0.614247	0.85 (0.31 - 2.33)	0.804541	0.90 (0.70 - 1.16)	0.433314	3	NA	NA	0.75 (0.61 - 0.91)	0.00459334	0.65 (0.44 - 0.96)	0.274807	0.73 (0.59 - 0.91)	0.0048109
Selenium	Selenium in blood	1	1.00 (0.86 - 1.17)	0.980121	NA	NA	NA	NA	NA	NA	1	1.09 (0.86 - 1.39)	0.481562	NA	NA	NA	NA	NA	NA	1	0.91 (0.72 - 1.14)	0.415367	NA	NA	NA	NA	NA	NA
Zinc	Zinc in blood	2	NA	NA	0.98 (0.83 - 1.16)	0.853414	NA	NA	NA	NA	2	NA	NA	0.99 (0.70 - 1.41)	0.971593	NA	NA	NA	NA	2	NA	NA	1.02 (0.85 - 1.23)	0.818736	NA	NA	NA	NA
Polyunsaturated fatty acids	Other polyunsaturated fatty acids than 18:2 in blood	9	NA	NA	1.15 (1.06 - 1.24)	0.0004143	1.19 (1.05 - 1.35)	0.0281839	1.16 (1.07 - 1.27)	0.00035308	9	NA	NA	1.20 (1.07 - 1.35)	0.0015715	1.29 (1.07 - 1.56)	0.0345058	1.22 (1.08 - 1.39)	0.00201581	9	NA	NA	1.16 (1.03 - 1.30)	0.0143914	1.20 (0.99 - 1.45)	0.111154	1.17 (1.03 - 1.33)	0.0129455
Polyunsaturated fatty acids	Docosahexaenoic acid (DHA) (22:6n-3) in blood	5	NA	NA	1.28 (1.07 - 1.54)	0.00641658	1.70 (0.52 - 5.53)	0.440546	1.18 (0.94 - 1.49)	0.152068	5	NA	NA	1.38 (1.03 - 1.85)	0.0322822	4.40 (1.00 - 19.28)	0.14418	1.40 (1.02 - 1.91)	0.0363103	5	NA	NA	1.19 (0.85 - 1.67)	0.306114	0.93 (0.09 - 9.13)	0.953707	1.17 (0.82 - 1.66)	0.386901
Polyunsaturated fatty acids	Docosapentaenoic acid (DPA) (22:5n-3) in blood	1	7.83 (3.41 - 17.97)	1.19e-06	NA	NA	NA	NA	NA	NA	1	15.22 (4.33 - 53.58)	2.22e-05	NA	NA	NA	NA	NA	NA	1	8.97 (2.59 - 31.01)	0.00052754	NA	NA	NA	NA	NA	NA
Polyunsaturated fatty acids	Eicosapentaenoic acid (EPA) (20:5n-3) in blood	1	6.49 (2.38 - 17.68)	0.00025662	NA	NA	NA	NA	NA	NA	1	12.94 (2.88 - 58.14)	0.00083485	NA	NA	NA	NA	NA	NA	1	11.33 (2.52 - 50.97)	0.00155253	NA	NA	NA	NA	NA	NA
Polyunsaturated fatty acids	Arachidonic acid (AA) (20:4n-6) in blood	1	3.97 (1.92 - 8.22)	0.00020228	NA	NA	NA	NA	NA	NA	1	6.66 (2.25 - 19.74)	0.00062471	NA	NA	NA	NA	NA	NA	1	5.41 (1.81 - 16.18)	0.00254415	NA	NA	NA	NA	NA	NA
Polyunsaturated fatty acids	Dihomo-γ-linolenic acid (DGLA) (20:3n-6) in blood	2	NA	NA	0.99 (0.30 - 3.27)	0.987	NA	NA	NA	NA	2	NA	NA	1.04 (0.17 - 6.49)	0.970575	NA	NA	NA	NA	2	NA	NA	0.53 (0.08 - 3.57)	0.511514	NA	NA	NA	NA
Polyunsaturated fatty acids	Linoleic acid (LA) (18:2n-6) in blood	15	NA	NA	0.92 (0.81 - 1.05)	0.207754	0.93 (0.68 - 1.28)	0.681108	0.89 (0.76 - 1.04)	0.133816	15	NA	NA	0.86 (0.71 - 1.04)	0.123546	0.86 (0.53 - 1.40)	0.561547	0.98 (0.78 - 1.23)	0.851953	15	NA	NA	0.90 (0.76 - 1.05)	0.174236	0.93 (0.62 - 1.39)	0.71802	0.91 (0.74 - 1.13)	0.414664
Low-density lipoprotein cholesterol	Low-density lipoprotein cholesterol level in blood	75	NA	NA	0.95 (0.85 - 1.07)	0.387887	0.93 (0.78 - 1.10)	0.391413	0.93 (0.81 - 1.06)	0.272587	75	NA	NA	1.00 (0.84 - 1.19)	0.996809	0.93 (0.70 - 1.21)	0.57684	1.00 (0.79 - 1.27)	0.97676	75	NA	NA	0.96 (0.83 - 1.12)	0.629966	0.93 (0.74 - 1.17)	0.540348	1.07 (0.88 - 1.29)	0.512354
Cardiometabolic
Body mass index	Body mass index	79	NA	NA	1.13 (0.93 - 1.37)	0.215403	1.10 (0.69 - 1.77)	0.68474	1.07 (0.81 - 1.41)	0.647724	79	NA	NA	0.89 (0.70 - 1.14)	0.368998	0.77 (0.42 - 1.40)	0.389308	0.83 (0.54 - 1.28)	0.405133	79	NA	NA	1.37 (1.02 - 1.85)	0.039172	1.36 (0.65 - 2.83)	0.413847	1.21 (0.79 - 1.86)	0.382247
Body fat percentage	Body fat percentage	367	NA	NA	1.26 (1.06 - 1.50)	0.0101886	1.11 (0.64 - 1.95)	0.708264	1.19 (0.93 - 1.51)	0.164729	367	NA	NA	1.10 (0.85 - 1.43)	0.459994	0.62 (0.27 - 1.40)	0.251255	0.99 (0.67 - 1.47)	0.976067	368	NA	NA	1.32 (1.02 - 1.72)	0.0344763	2.34 (1.03 - 5.35)	0.043531	1.45 (0.97 - 2.17)	0.0708911
Waist circumference	Waist circumference	41	NA	NA	1.13 (0.84 - 1.51)	0.432102	0.74 (0.26 - 2.11)	0.580361	1.10 (0.77 - 1.56)	0.604164	41	NA	NA	0.85 (0.60 - 1.20)	0.348628	0.58 (0.17 - 1.98)	0.390458	0.83 (0.50 - 1.37)	0.459488	41	NA	NA	1.19 (0.72 - 1.97)	0.495631	0.64 (0.11 - 3.68)	0.615202	1.71 (0.95 - 3.07)	0.0730167
Waist to hip ratio	Waist to hip ratio	36	NA	NA	0.92 (0.72 - 1.18)	0.512416	0.96 (0.29 - 3.23)	0.948055	1.04 (0.75 - 1.45)	0.792244	36	NA	NA	0.78 (0.51 - 1.20)	0.257539	0.57 (0.07 - 4.57)	0.598785	0.83 (0.48 - 1.44)	0.506164	36	NA	NA	1.07 (0.75 - 1.52)	0.720936	4.60 (0.82 - 25.89)	0.0921212	0.94 (0.56 - 1.56)	0.807008
Circulating adiponectin	Circulating adiponectin	14	NA	NA	0.89 (0.74 - 1.07)	0.217504	0.86 (0.66 - 1.13)	0.294907	0.79 (0.62 - 1.02)	0.0706855	14	NA	NA	1.05 (0.79 - 1.40)	0.73749	0.65 (0.42 - 1.00)	0.0747733	0.88 (0.60 - 1.30)	0.515505	14	NA	NA	0.76 (0.56 - 1.04)	0.0855143	0.95 (0.62 - 1.47)	0.836066	0.83 (0.56 - 1.22)	0.340996
Fasting insulin	Fasting insulin interaction with body mass index	6	NA	NA	1.72 (0.37 - 8.00)	0.489163	3.66 (0.92 - 14.53)	0.138761	2.17 (0.61 - 7.75)	0.231142	6	NA	NA	4.93 (0.73 - 33.36)	0.102204	6.12 (0.51 - 73.78)	0.226672	4.00 (0.42 - 37.66)	0.22551	6	NA	NA	2.89 (0.14 - 58.62)	0.490232	14.97 (1.44 - 155.59)	0.086199	4.20 (0.71 - 24.98)	0.114845
Developmental and growth factors
Height	Adult height	363	NA	NA	1.04 (0.97 - 1.12)	0.279297	0.92 (0.75 - 1.13)	0.413466	1.03 (0.92 - 1.15)	0.573229	363	NA	NA	1.05 (0.93 - 1.19)	0.399856	0.80 (0.57 - 1.10)	0.168523	1.02 (0.86 - 1.22)	0.803833	364	NA	NA	1.00 (0.90 - 1.11)	0.972927	0.97 (0.72 - 1.30)	0.839243	0.99 (0.83 - 1.18)	0.893805
Inflammatory
C-reactive protein	Serum C-reactive protein	3	NA	NA	1.07 (0.79 - 1.44)	0.677555	2.49 (0.89 - 7.02)	0.333778	1.00 (0.72 - 1.38)	0.996275	3	NA	NA	1.13 (0.73 - 1.76)	0.576067	4.02 (0.81 - 20.02)	0.339091	1.07 (0.64 - 1.77)	0.805878	3	NA	NA	1.26 (0.86 - 1.85)	0.229062	0.90 (0.19 - 4.23)	0.917859	1.20 (0.77 - 1.87)	0.415581
* Result from wald ratio will be presented if only 1 SNP was utilized.
# Results from inverse variance weighted will be available only when number of SNPs utilized was larger than 1.
† Results from MR Egger and weighted median estimator will be available only when number of SNPs utilized was larger than 2.

## Sheet: S table 5
S table 5. Results of single SNP analysis of lung cancer, lung adenocarcinoma and lung squamous cell carcinoma.
Potential modifiable risk factor	Trait	SNP	Lung cancer				Lung adenocarcinoma				Lung squamous cell carcinoma
			Result from IVW with all the SNPs		Results of single SNP analysis		Result from IVW with all the SNPs		Results of single SNP analysis		Result from IVW with all the SNPs		Results of single SNP analysis
			ORSD (95%CI)	P-value	ORSD (95%CI)	P-value	ORSD (95%CI)	P-value	ORSD (95%CI)	P-value	ORSD (95%CI)	P-value	ORSD (95%CI)	P-value
Socioeconomic
Years of schooling	Years of schooling	rs10006235	0.49 (0.35 - 0.68)	3.37272e-05	0.45 (0.03 - 6.51)	0.559544	0.64 (0.41 - 1.02)	0.0602486	1.54 (0.03 - 81.66)	0.83128	0.40 (0.26 - 0.62)	2.93e-05	0.15 (0.00 - 9.27)	0.364266
Years of schooling	Years of schooling	rs1008078	0.49 (0.35 - 0.68)	3.37272e-05	0.19 (0.02 - 2.00)	0.166974	0.64 (0.41 - 1.02)	0.0602486	0.03 (0.00 - 1.39)	0.0740694	0.40 (0.26 - 0.62)	2.93e-05	0.14 (0.00 - 5.05)	0.279572
Years of schooling	Years of schooling	rs1035578	0.49 (0.35 - 0.68)	3.37272e-05	0.38 (0.03 - 5.42)	0.478119	0.64 (0.41 - 1.02)	0.0602486	0.42 (0.01 - 24.75)	0.676062	0.40 (0.26 - 0.62)	2.93e-05	1.82 (0.03 - 115.21)	0.776166
Years of schooling	Years of schooling	rs10483349	0.49 (0.35 - 0.68)	3.37272e-05	0.38 (0.04 - 3.81)	0.411823	0.64 (0.41 - 1.02)	0.0602486	0.16 (0.00 - 5.07)	0.295262	0.40 (0.26 - 0.62)	2.93e-05	1.36 (0.04 - 48.78)	0.867289
Years of schooling	Years of schooling	rs10772644	0.49 (0.35 - 0.68)	3.37272e-05	1.46 (0.10 - 20.48)	0.776996	0.64 (0.41 - 1.02)	0.0602486	43.93 (0.94 - 2050.25)	0.0537111	0.40 (0.26 - 0.62)	2.93e-05	0.69 (0.01 - 40.91)	0.86102
Years of schooling	Years of schooling	rs10831912	0.49 (0.35 - 0.68)	3.37272e-05	0.34 (0.03 - 4.13)	0.399231	0.64 (0.41 - 1.02)	0.0602486	0.12 (0.00 - 5.58)	0.277393	0.40 (0.26 - 0.62)	2.93e-05	0.29 (0.01 - 13.12)	0.522033
Years of schooling	Years of schooling	rs1106761	0.49 (0.35 - 0.68)	3.37272e-05	6.30 (0.78 - 50.70)	0.0836033	0.64 (0.41 - 1.02)	0.0602486	0.10 (0.00 - 3.25)	0.19791	0.40 (0.26 - 0.62)	2.93e-05	3.41 (0.13 - 86.33)	0.457153
Years of schooling	Years of schooling	rs111321694	0.49 (0.35 - 0.68)	3.37272e-05	1.44 (0.10 - 21.44)	0.790441	0.64 (0.41 - 1.02)	0.0602486	0.32 (0.00 - 21.28)	0.595678	0.40 (0.26 - 0.62)	2.93e-05	1.06 (0.02 - 70.01)	0.979061
Years of schooling	Years of schooling	rs11191193	0.49 (0.35 - 0.68)	3.37272e-05	2.50 (0.36 - 17.39)	0.355507	0.64 (0.41 - 1.02)	0.0602486	8.51 (0.46 - 158.05)	0.150765	0.40 (0.26 - 0.62)	2.93e-05	1.00 (0.05 - 20.66)	0.998046
Years of schooling	Years of schooling	rs11222416	0.49 (0.35 - 0.68)	3.37272e-05	10.95 (0.96 - 124.95)	0.0540805	0.64 (0.41 - 1.02)	0.0602486	20.01 (0.51 - 785.79)	0.109598	0.40 (0.26 - 0.62)	2.93e-05	4.21 (0.09 - 190.33)	0.459363
Years of schooling	Years of schooling	rs11588857	0.49 (0.35 - 0.68)	3.37272e-05	0.03 (0.01 - 0.18)	0.000115268	0.64 (0.41 - 1.02)	0.0602486	0.28 (0.02 - 4.73)	0.377547	0.40 (0.26 - 0.62)	2.93e-05	0.01 (0.00 - 0.12)	0.00041487
Years of schooling	Years of schooling	rs11687170	0.49 (0.35 - 0.68)	3.37272e-05	0.23 (0.03 - 1.61)	0.139637	0.64 (0.41 - 1.02)	0.0602486	0.99 (0.05 - 17.83)	0.992975	0.40 (0.26 - 0.62)	2.93e-05	0.03 (0.00 - 0.71)	0.0292837
Years of schooling	Years of schooling	rs11726992	0.49 (0.35 - 0.68)	3.37272e-05	3.15 (0.20 - 48.86)	0.41284	0.64 (0.41 - 1.02)	0.0602486	14.21 (0.23 - 868.68)	0.205949	0.40 (0.26 - 0.62)	2.93e-05	6.42 (0.10 - 415.88)	0.382001
Years of schooling	Years of schooling	rs12410444	0.49 (0.35 - 0.68)	3.37272e-05	0.06 (0.01 - 0.46)	0.0065956	0.64 (0.41 - 1.02)	0.0602486	3.05 (0.12 - 80.06)	0.503039	0.40 (0.26 - 0.62)	2.93e-05	0.01 (0.00 - 0.17)	0.00176143
Years of schooling	Years of schooling	rs12514965	0.49 (0.35 - 0.68)	3.37272e-05	0.53 (0.05 - 5.10)	0.579692	0.64 (0.41 - 1.02)	0.0602486	3.50 (0.12 - 100.16)	0.464069	0.40 (0.26 - 0.62)	2.93e-05	0.18 (0.01 - 6.20)	0.344437
Years of schooling	Years of schooling	rs12761761	0.49 (0.35 - 0.68)	3.37272e-05	1.54 (0.10 - 22.72)	0.754169	0.64 (0.41 - 1.02)	0.0602486	1.10 (0.02 - 68.39)	0.964753	0.40 (0.26 - 0.62)	2.93e-05	1.28 (0.02 - 81.96)	0.906059
Years of schooling	Years of schooling	rs12900061	0.49 (0.35 - 0.68)	3.37272e-05	1.00 (0.12 - 8.38)	0.998352	0.64 (0.41 - 1.02)	0.0602486	0.26 (0.01 - 6.53)	0.414133	0.40 (0.26 - 0.62)	2.93e-05	0.52 (0.02 - 12.78)	0.690078
Years of schooling	Years of schooling	rs12962421	0.49 (0.35 - 0.68)	3.37272e-05	0.30 (0.03 - 3.55)	0.338827	0.64 (0.41 - 1.02)	0.0602486	0.04 (0.00 - 1.65)	0.0901339	0.40 (0.26 - 0.62)	2.93e-05	0.64 (0.01 - 29.43)	0.816534
Years of schooling	Years of schooling	rs12969294	0.49 (0.35 - 0.68)	3.37272e-05	0.28 (0.03 - 2.29)	0.235534	0.64 (0.41 - 1.02)	0.0602486	0.68 (0.03 - 16.51)	0.81433	0.40 (0.26 - 0.62)	2.93e-05	0.25 (0.01 - 6.36)	0.401167
Years of schooling	Years of schooling	rs12987662	0.49 (0.35 - 0.68)	3.37272e-05	1.04 (0.20 - 5.30)	0.965192	0.64 (0.41 - 1.02)	0.0602486	0.10 (0.01 - 1.06)	0.0560761	0.40 (0.26 - 0.62)	2.93e-05	7.08 (0.52 - 95.59)	0.140419
Years of schooling	Years of schooling	rs13010288	0.49 (0.35 - 0.68)	3.37272e-05	0.14 (0.01 - 1.85)	0.136265	0.64 (0.41 - 1.02)	0.0602486	3.83 (0.06 - 229.85)	0.520214	0.40 (0.26 - 0.62)	2.93e-05	0.04 (0.00 - 1.80)	0.0967173
Years of schooling	Years of schooling	rs13421974	0.49 (0.35 - 0.68)	3.37272e-05	0.16 (0.01 - 2.10)	0.163129	0.64 (0.41 - 1.02)	0.0602486	0.02 (0.00 - 1.34)	0.0689702	0.40 (0.26 - 0.62)	2.93e-05	2.41 (0.05 - 107.80)	0.649311
Years of schooling	Years of schooling	rs1378214	0.49 (0.35 - 0.68)	3.37272e-05	0.02 (0.00 - 0.21)	0.00120002	0.64 (0.41 - 1.02)	0.0602486	0.01 (0.00 - 0.55)	0.0229398	0.40 (0.26 - 0.62)	2.93e-05	0.02 (0.00 - 0.68)	0.0305947
Years of schooling	Years of schooling	rs1382358	0.49 (0.35 - 0.68)	3.37272e-05	0.17 (0.01 - 2.59)	0.200412	0.64 (0.41 - 1.02)	0.0602486	1.75 (0.03 - 101.89)	0.786566	0.40 (0.26 - 0.62)	2.93e-05	0.06 (0.00 - 4.31)	0.197427
Years of schooling	Years of schooling	rs1396967	0.49 (0.35 - 0.68)	3.37272e-05	1.32 (0.12 - 14.35)	0.822236	0.64 (0.41 - 1.02)	0.0602486	1.71 (0.04 - 66.30)	0.774514	0.40 (0.26 - 0.62)	2.93e-05	2.44 (0.06 - 97.96)	0.635722
Years of schooling	Years of schooling	rs141979783	0.49 (0.35 - 0.68)	3.37272e-05	0.09 (0.01 - 0.94)	0.0445537	0.64 (0.41 - 1.02)	0.0602486	0.07 (0.00 - 2.36)	0.138358	0.40 (0.26 - 0.62)	2.93e-05	0.62 (0.01 - 27.04)	0.806596
Years of schooling	Years of schooling	rs1424580	0.49 (0.35 - 0.68)	3.37272e-05	2.23 (0.19 - 26.08)	0.52128	0.64 (0.41 - 1.02)	0.0602486	2.87 (0.07 - 121.34)	0.580308	0.40 (0.26 - 0.62)	2.93e-05	0.72 (0.02 - 33.65)	0.867721
Years of schooling	Years of schooling	rs152590	0.49 (0.35 - 0.68)	3.37272e-05	0.26 (0.02 - 3.45)	0.306632	0.64 (0.41 - 1.02)	0.0602486	1.57 (0.03 - 88.89)	0.827873	0.40 (0.26 - 0.62)	2.93e-05	0.17 (0.00 - 8.94)	0.380299
Years of schooling	Years of schooling	rs16845580	0.49 (0.35 - 0.68)	3.37272e-05	0.84 (0.09 - 8.29)	0.882097	0.64 (0.41 - 1.02)	0.0602486	17.41 (0.61 - 493.04)	0.0939655	0.40 (0.26 - 0.62)	2.93e-05	0.20 (0.01 - 7.14)	0.378194
Years of schooling	Years of schooling	rs17425572	0.49 (0.35 - 0.68)	3.37272e-05	1.38 (0.11 - 17.18)	0.801557	0.64 (0.41 - 1.02)	0.0602486	5.79 (0.11 - 297.85)	0.382158	0.40 (0.26 - 0.62)	2.93e-05	1.31 (0.03 - 63.27)	0.892509
Years of schooling	Years of schooling	rs17824247	0.49 (0.35 - 0.68)	3.37272e-05	0.67 (0.10 - 4.70)	0.686118	0.64 (0.41 - 1.02)	0.0602486	5.06 (0.23 - 112.69)	0.305737	0.40 (0.26 - 0.62)	2.93e-05	0.27 (0.01 - 5.20)	0.383306
Years of schooling	Years of schooling	rs2456973	0.49 (0.35 - 0.68)	3.37272e-05	0.05 (0.01 - 0.34)	0.00237288	0.64 (0.41 - 1.02)	0.0602486	0.40 (0.02 - 9.02)	0.561859	0.40 (0.26 - 0.62)	2.93e-05	0.08 (0.00 - 1.75)	0.109809
Years of schooling	Years of schooling	rs28420834	0.49 (0.35 - 0.68)	3.37272e-05	0.26 (0.02 - 3.52)	0.313491	0.64 (0.41 - 1.02)	0.0602486	0.37 (0.01 - 19.73)	0.624925	0.40 (0.26 - 0.62)	2.93e-05	0.98 (0.02 - 48.39)	0.991661
Years of schooling	Years of schooling	rs28792186	0.49 (0.35 - 0.68)	3.37272e-05	2.41 (0.54 - 10.83)	0.251403	0.64 (0.41 - 1.02)	0.0602486	4.06 (0.40 - 41.55)	0.237059	0.40 (0.26 - 0.62)	2.93e-05	1.18 (0.12 - 11.48)	0.88379
Years of schooling	Years of schooling	rs3095075	0.49 (0.35 - 0.68)	3.37272e-05	0.50 (0.04 - 6.17)	0.589069	0.64 (0.41 - 1.02)	0.0602486	1.11 (0.02 - 54.30)	0.95651	0.40 (0.26 - 0.62)	2.93e-05	0.95 (0.02 - 47.33)	0.981396
Years of schooling	Years of schooling	rs320700	0.49 (0.35 - 0.68)	3.37272e-05	0.20 (0.02 - 2.13)	0.183614	0.64 (0.41 - 1.02)	0.0602486	0.27 (0.01 - 9.56)	0.468596	0.40 (0.26 - 0.62)	2.93e-05	2.43 (0.07 - 80.43)	0.618914
Years of schooling	Years of schooling	rs34305371	0.49 (0.35 - 0.68)	3.37272e-05	0.31 (0.06 - 1.73)	0.181204	0.64 (0.41 - 1.02)	0.0602486	0.21 (0.02 - 2.84)	0.242444	0.40 (0.26 - 0.62)	2.93e-05	0.25 (0.02 - 3.44)	0.303049
Years of schooling	Years of schooling	rs34344888	0.49 (0.35 - 0.68)	3.37272e-05	0.25 (0.03 - 2.45)	0.235954	0.64 (0.41 - 1.02)	0.0602486	0.06 (0.00 - 2.19)	0.1264	0.40 (0.26 - 0.62)	2.93e-05	1.38 (0.05 - 40.49)	0.853117
Years of schooling	Years of schooling	rs35771425	0.49 (0.35 - 0.68)	3.37272e-05	0.22 (0.02 - 2.26)	0.201297	0.64 (0.41 - 1.02)	0.0602486	0.01 (0.00 - 0.38)	0.0139063	0.40 (0.26 - 0.62)	2.93e-05	1.82 (0.06 - 57.26)	0.733321
Years of schooling	Years of schooling	rs4240470	0.49 (0.35 - 0.68)	3.37272e-05	0.07 (0.01 - 0.94)	0.0445715	0.64 (0.41 - 1.02)	0.0602486	0.21 (0.00 - 10.09)	0.429694	0.40 (0.26 - 0.62)	2.93e-05	0.03 (0.00 - 1.41)	0.0729116
Years of schooling	Years of schooling	rs4244613	0.49 (0.35 - 0.68)	3.37272e-05	0.26 (0.02 - 3.62)	0.314995	0.64 (0.41 - 1.02)	0.0602486	0.05 (0.00 - 3.06)	0.152999	0.40 (0.26 - 0.62)	2.93e-05	0.55 (0.01 - 30.48)	0.769998
Years of schooling	Years of schooling	rs4468571	0.49 (0.35 - 0.68)	3.37272e-05	0.94 (0.08 - 11.64)	0.961334	0.64 (0.41 - 1.02)	0.0602486	1.37 (0.03 - 67.26)	0.875217	0.40 (0.26 - 0.62)	2.93e-05	0.19 (0.00 - 8.40)	0.39388
Years of schooling	Years of schooling	rs4478846	0.49 (0.35 - 0.68)	3.37272e-05	1.00 (0.08 - 12.95)	0.997043	0.64 (0.41 - 1.02)	0.0602486	0.89 (0.02 - 47.95)	0.953761	0.40 (0.26 - 0.62)	2.93e-05	0.35 (0.01 - 18.82)	0.605656
Years of schooling	Years of schooling	rs4493682	0.49 (0.35 - 0.68)	3.37272e-05	4.96 (0.44 - 55.68)	0.193913	0.64 (0.41 - 1.02)	0.0602486	2.41 (0.07 - 88.80)	0.632376	0.40 (0.26 - 0.62)	2.93e-05	36.77 (0.80 - 1683.01)	0.0646223
Years of schooling	Years of schooling	rs4741351	0.49 (0.35 - 0.68)	3.37272e-05	0.49 (0.05 - 5.19)	0.554219	0.64 (0.41 - 1.02)	0.0602486	0.24 (0.01 - 9.12)	0.437936	0.40 (0.26 - 0.62)	2.93e-05	0.29 (0.01 - 11.30)	0.508889
Years of schooling	Years of schooling	rs4800490	0.49 (0.35 - 0.68)	3.37272e-05	0.12 (0.01 - 1.24)	0.0754994	0.64 (0.41 - 1.02)	0.0602486	0.32 (0.01 - 12.28)	0.543292	0.40 (0.26 - 0.62)	2.93e-05	0.03 (0.00 - 1.12)	0.0575815
Years of schooling	Years of schooling	rs4863692	0.49 (0.35 - 0.68)	3.37272e-05	1.15 (0.14 - 9.33)	0.893859	0.64 (0.41 - 1.02)	0.0602486	1.40 (0.06 - 34.78)	0.838276	0.40 (0.26 - 0.62)	2.93e-05	0.13 (0.01 - 2.91)	0.198162
Years of schooling	Years of schooling	rs4974424	0.49 (0.35 - 0.68)	3.37272e-05	0.45 (0.04 - 5.30)	0.526098	0.64 (0.41 - 1.02)	0.0602486	0.18 (0.00 - 6.96)	0.359659	0.40 (0.26 - 0.62)	2.93e-05	0.47 (0.01 - 20.53)	0.695292
Years of schooling	Years of schooling	rs523934	0.49 (0.35 - 0.68)	3.37272e-05	0.01 (0.00 - 0.14)	0.000234786	0.64 (0.41 - 1.02)	0.0602486	0.00 (0.00 - 0.09)	0.00088507	0.40 (0.26 - 0.62)	2.93e-05	0.01 (0.00 - 0.30)	0.0083391
Years of schooling	Years of schooling	rs538628	0.49 (0.35 - 0.68)	3.37272e-05	2.34 (0.19 - 28.49)	0.505637	0.64 (0.41 - 1.02)	0.0602486	2.01 (0.05 - 86.79)	0.7156	0.40 (0.26 - 0.62)	2.93e-05	0.34 (0.01 - 18.08)	0.591436
Years of schooling	Years of schooling	rs58694847	0.49 (0.35 - 0.68)	3.37272e-05	0.08 (0.01 - 0.77)	0.0295513	0.64 (0.41 - 1.02)	0.0602486	0.04 (0.00 - 1.44)	0.0783777	0.40 (0.26 - 0.62)	2.93e-05	0.55 (0.02 - 16.95)	0.735594
Years of schooling	Years of schooling	rs61160187	0.49 (0.35 - 0.68)	3.37272e-05	1.19 (0.15 - 9.42)	0.869326	0.64 (0.41 - 1.02)	0.0602486	0.17 (0.01 - 3.56)	0.251134	0.40 (0.26 - 0.62)	2.93e-05	1.47 (0.06 - 35.61)	0.814106
Years of schooling	Years of schooling	rs62100767	0.49 (0.35 - 0.68)	3.37272e-05	0.90 (0.07 - 11.39)	0.932635	0.64 (0.41 - 1.02)	0.0602486	0.26 (0.00 - 14.28)	0.512634	0.40 (0.26 - 0.62)	2.93e-05	1.56 (0.03 - 75.23)	0.82073
Years of schooling	Years of schooling	rs62263923	0.49 (0.35 - 0.68)	3.37272e-05	0.36 (0.04 - 3.36)	0.373021	0.64 (0.41 - 1.02)	0.0602486	1.44 (0.04 - 47.17)	0.837109	0.40 (0.26 - 0.62)	2.93e-05	0.22 (0.01 - 6.45)	0.377807
Years of schooling	Years of schooling	rs6839705	0.49 (0.35 - 0.68)	3.37272e-05	2.58 (0.30 - 22.14)	0.388883	0.64 (0.41 - 1.02)	0.0602486	1.43 (0.05 - 37.12)	0.830276	0.40 (0.26 - 0.62)	2.93e-05	1.25 (0.05 - 32.00)	0.894217
Years of schooling	Years of schooling	rs6882046	0.49 (0.35 - 0.68)	3.37272e-05	2.17 (0.33 - 14.13)	0.417692	0.64 (0.41 - 1.02)	0.0602486	4.68 (0.26 - 83.65)	0.293817	0.40 (0.26 - 0.62)	2.93e-05	0.51 (0.03 - 8.53)	0.642611
Years of schooling	Years of schooling	rs7029201	0.49 (0.35 - 0.68)	3.37272e-05	0.79 (0.18 - 3.48)	0.756786	0.64 (0.41 - 1.02)	0.0602486	1.54 (0.15 - 15.65)	0.712774	0.40 (0.26 - 0.62)	2.93e-05	0.70 (0.07 - 6.82)	0.761834
Years of schooling	Years of schooling	rs7033137	0.49 (0.35 - 0.68)	3.37272e-05	3.78 (0.29 - 49.45)	0.31086	0.64 (0.41 - 1.02)	0.0602486	57.87 (1.37 - 2438.41)	0.0334832	0.40 (0.26 - 0.62)	2.93e-05	8.06 (0.17 - 390.28)	0.291602
Years of schooling	Years of schooling	rs7146434	0.49 (0.35 - 0.68)	3.37272e-05	4.32 (0.33 - 55.65)	0.262186	0.64 (0.41 - 1.02)	0.0602486	0.69 (0.01 - 32.10)	0.850462	0.40 (0.26 - 0.62)	2.93e-05	13.97 (0.26 - 752.00)	0.194656
Years of schooling	Years of schooling	rs71537331	0.49 (0.35 - 0.68)	3.37272e-05	0.11 (0.01 - 1.11)	0.0617725	0.64 (0.41 - 1.02)	0.0602486	0.59 (0.02 - 18.36)	0.764126	0.40 (0.26 - 0.62)	2.93e-05	0.01 (0.00 - 0.53)	0.0217855
Years of schooling	Years of schooling	rs7599488	0.49 (0.35 - 0.68)	3.37272e-05	0.14 (0.02 - 1.22)	0.0746971	0.64 (0.41 - 1.02)	0.0602486	0.28 (0.01 - 7.52)	0.451132	0.40 (0.26 - 0.62)	2.93e-05	0.26 (0.01 - 6.91)	0.422568
Years of schooling	Years of schooling	rs766406	0.49 (0.35 - 0.68)	3.37272e-05	0.04 (0.00 - 0.59)	0.019558	0.64 (0.41 - 1.02)	0.0602486	0.08 (0.00 - 4.84)	0.22601	0.40 (0.26 - 0.62)	2.93e-05	0.09 (0.00 - 5.44)	0.246467
Years of schooling	Years of schooling	rs7757476	0.49 (0.35 - 0.68)	3.37272e-05	1.23 (0.11 - 14.32)	0.869532	0.64 (0.41 - 1.02)	0.0602486	1.92 (0.05 - 79.92)	0.731631	0.40 (0.26 - 0.62)	2.93e-05	0.10 (0.00 - 3.88)	0.219387
Years of schooling	Years of schooling	rs7948975	0.49 (0.35 - 0.68)	3.37272e-05	0.01 (0.00 - 0.27)	0.00473246	0.64 (0.41 - 1.02)	0.0602486	0.01 (0.00 - 0.81)	0.0402546	0.40 (0.26 - 0.62)	2.93e-05	0.00 (0.00 - 0.48)	0.0235192
Years of schooling	Years of schooling	rs7964899	0.49 (0.35 - 0.68)	3.37272e-05	0.58 (0.08 - 4.50)	0.605369	0.64 (0.41 - 1.02)	0.0602486	0.51 (0.02 - 11.54)	0.672437	0.40 (0.26 - 0.62)	2.93e-05	0.59 (0.03 - 13.46)	0.741419
Years of schooling	Years of schooling	rs8049439	0.49 (0.35 - 0.68)	3.37272e-05	0.07 (0.01 - 0.84)	0.0356792	0.64 (0.41 - 1.02)	0.0602486	0.22 (0.01 - 9.14)	0.421918	0.40 (0.26 - 0.62)	2.93e-05	0.03 (0.00 - 1.43)	0.0757915
Years of schooling	Years of schooling	rs9527702	0.49 (0.35 - 0.68)	3.37272e-05	0.35 (0.06 - 1.98)	0.234485	0.64 (0.41 - 1.02)	0.0602486	0.56 (0.04 - 7.89)	0.663929	0.40 (0.26 - 0.62)	2.93e-05	0.29 (0.02 - 4.28)	0.36726
Years of schooling	Years of schooling	rs9556958	0.49 (0.35 - 0.68)	3.37272e-05	2.23 (0.21 - 23.31)	0.501504	0.64 (0.41 - 1.02)	0.0602486	40.23 (0.95 - 1709.22)	0.0534295	0.40 (0.26 - 0.62)	2.93e-05	3.14 (0.08 - 118.29)	0.536557
Years of schooling	Years of schooling	rs9616906	0.49 (0.35 - 0.68)	3.37272e-05	4.01 (0.37 - 43.73)	0.254829	0.64 (0.41 - 1.02)	0.0602486	5.27 (0.13 - 213.19)	0.37878	0.40 (0.26 - 0.62)	2.93e-05	6.53 (0.16 - 263.56)	0.320151
Years of schooling	Years of schooling	rs9739070	0.49 (0.35 - 0.68)	3.37272e-05	0.67 (0.11 - 4.15)	0.665001	0.64 (0.41 - 1.02)	0.0602486	2.39 (0.14 - 42.38)	0.551836	0.40 (0.26 - 0.62)	2.93e-05	0.24 (0.02 - 3.70)	0.307101
Years of schooling	Years of schooling	rs9792504	0.49 (0.35 - 0.68)	3.37272e-05	1.10 (0.13 - 9.55)	0.934263	0.64 (0.41 - 1.02)	0.0602486	0.30 (0.01 - 7.84)	0.470099	0.40 (0.26 - 0.62)	2.93e-05	1.63 (0.06 - 45.42)	0.773047
Degree level education	College or university degree	rs1008078	0.21 (0.14 - 0.31)	1.1e-14	0.06 (0.00 - 3.31)	0.166974	0.26 (0.15 - 0.44)	6.45e-07	0.00 (0.00 - 1.77)	0.0740694	0.14 (0.08 - 0.25)	4.52e-11	0.03 (0.00 - 16.45)	0.279572
Degree level education	College or university degree	rs10088132	0.21 (0.14 - 0.31)	1.1e-14	4.11 (0.06 - 290.02)	0.515591	0.26 (0.15 - 0.44)	6.45e-07	0.01 (0.00 - 13.62)	0.224699	0.14 (0.08 - 0.25)	4.52e-11	0.55 (0.00 - 431.27)	0.858847
Degree level education	College or university degree	rs10129035	0.21 (0.14 - 0.31)	1.1e-14	1.00 (0.01 - 135.88)	0.998706	0.26 (0.15 - 0.44)	6.45e-07	0.08 (0.00 - 130.18)	0.499132	0.14 (0.08 - 0.25)	4.52e-11	16.94 (0.01 - 37226.97)	0.47103
Degree level education	College or university degree	rs1013014	0.21 (0.14 - 0.31)	1.1e-14	0.00 (0.00 - 0.46)	0.0264713	0.26 (0.15 - 0.44)	6.45e-07	0.00 (0.00 - 2.90)	0.0847968	0.14 (0.08 - 0.25)	4.52e-11	0.00 (0.00 - 10.00)	0.146344
Degree level education	College or university degree	rs10180461	0.21 (0.14 - 0.31)	1.1e-14	0.32 (0.00 - 40.77)	0.645316	0.26 (0.15 - 0.44)	6.45e-07	107.64 (0.05 - 246825.06)	0.235945	0.14 (0.08 - 0.25)	4.52e-11	0.00 (0.00 - 3.56)	0.106222
Degree level education	College or university degree	rs10189857	0.21 (0.14 - 0.31)	1.1e-14	0.01 (0.00 - 1.49)	0.073538	0.26 (0.15 - 0.44)	6.45e-07	0.08 (0.00 - 92.39)	0.48676	0.14 (0.08 - 0.25)	4.52e-11	0.04 (0.00 - 43.74)	0.364031
Degree level education	College or university degree	rs10205057	0.21 (0.14 - 0.31)	1.1e-14	0.05 (0.00 - 27.98)	0.35485	0.26 (0.15 - 0.44)	6.45e-07	0.11 (0.00 - 1605.18)	0.64775	0.14 (0.08 - 0.25)	4.52e-11	0.00 (0.00 - 51.15)	0.239365
Degree level education	College or university degree	rs1020875	0.21 (0.14 - 0.31)	1.1e-14	33.79 (0.08 - 14491.35)	0.255001	0.26 (0.15 - 0.44)	6.45e-07	4.33 (0.00 - 42879.16)	0.754983	0.14 (0.08 - 0.25)	4.52e-11	45318.11 (6.30 - 326199798.10)	0.0179798
Degree level education	College or university degree	rs10227949	0.21 (0.14 - 0.31)	1.1e-14	0.27 (0.00 - 218.75)	0.702708	0.26 (0.15 - 0.44)	6.45e-07	0.02 (0.00 - 655.23)	0.463667	0.14 (0.08 - 0.25)	4.52e-11	1.96 (0.00 - 49879.94)	0.89647
Degree level education	College or university degree	rs10239094	0.21 (0.14 - 0.31)	1.1e-14	0.68 (0.00 - 434.47)	0.907732	0.26 (0.15 - 0.44)	6.45e-07	138.83 (0.01 - 3629090.66)	0.341783	0.14 (0.08 - 0.25)	4.52e-11	0.03 (0.00 - 438.19)	0.461607
Degree level education	College or university degree	rs10402747	0.21 (0.14 - 0.31)	1.1e-14	0.03 (0.00 - 6.67)	0.202854	0.26 (0.15 - 0.44)	6.45e-07	0.00 (0.00 - 14.91)	0.18308	0.14 (0.08 - 0.25)	4.52e-11	0.00 (0.00 - 19.48)	0.203551
Degree level education	College or university degree	rs10431632	0.21 (0.14 - 0.31)	1.1e-14	1.55 (0.00 - 513.83)	0.881907	0.26 (0.15 - 0.44)	6.45e-07	2.59 (0.00 - 18980.44)	0.833648	0.14 (0.08 - 0.25)	4.52e-11	116.57 (0.02 - 715499.24)	0.28494
Degree level education	College or university degree	rs10484022	0.21 (0.14 - 0.31)	1.1e-14	0.05 (0.00 - 32.53)	0.371489	0.26 (0.15 - 0.44)	6.45e-07	0.06 (0.00 - 1144.77)	0.577875	0.14 (0.08 - 0.25)	4.52e-11	0.01 (0.00 - 177.62)	0.35966
Degree level education	College or university degree	rs10496963	0.21 (0.14 - 0.31)	1.1e-14	0.03 (0.00 - 20.31)	0.299214	0.26 (0.15 - 0.44)	6.45e-07	6.06 (0.00 - 91330.80)	0.713469	0.14 (0.08 - 0.25)	4.52e-11	0.02 (0.00 - 386.86)	0.445577
Degree level education	College or university degree	rs1050847	0.21 (0.14 - 0.31)	1.1e-14	0.24 (0.00 - 93.83)	0.638988	0.26 (0.15 - 0.44)	6.45e-07	0.85 (0.00 - 7496.92)	0.972484	0.14 (0.08 - 0.25)	4.52e-11	0.31 (0.00 - 3061.24)	0.804096
Degree level education	College or university degree	rs10518019	0.21 (0.14 - 0.31)	1.1e-14	0.14 (0.00 - 20.30)	0.439369	0.26 (0.15 - 0.44)	6.45e-07	0.22 (0.00 - 466.36)	0.699412	0.14 (0.08 - 0.25)	4.52e-11	0.33 (0.00 - 699.81)	0.775549
Degree level education	College or university degree	rs10735131	0.21 (0.14 - 0.31)	1.1e-14	1.28 (0.00 - 913.10)	0.941077	0.26 (0.15 - 0.44)	6.45e-07	62.79 (0.00 - 1748391.29)	0.427895	0.14 (0.08 - 0.25)	4.52e-11	0.00 (0.00 - 7.82)	0.123592
Degree level education	College or university degree	rs10752262	0.21 (0.14 - 0.31)	1.1e-14	7.28 (0.02 - 2404.47)	0.502123	0.26 (0.15 - 0.44)	6.45e-07	0.54 (0.00 - 3359.93)	0.889498	0.14 (0.08 - 0.25)	4.52e-11	30.52 (0.00 - 241683.88)	0.455465
Degree level education	College or university degree	rs10752651	0.21 (0.14 - 0.31)	1.1e-14	0.01 (0.00 - 5.48)	0.156033	0.26 (0.15 - 0.44)	6.45e-07	0.00 (0.00 - 2.52)	0.0776565	0.14 (0.08 - 0.25)	4.52e-11	4.42 (0.00 - 75063.12)	0.764931
Degree level education	College or university degree	rs1081158	0.21 (0.14 - 0.31)	1.1e-14	0.72 (0.02 - 24.49)	0.853464	0.26 (0.15 - 0.44)	6.45e-07	0.16 (0.00 - 33.57)	0.504329	0.14 (0.08 - 0.25)	4.52e-11	0.56 (0.00 - 122.41)	0.831718
Degree level education	College or university degree	rs10911634	0.21 (0.14 - 0.31)	1.1e-14	0.44 (0.00 - 158.95)	0.786569	0.26 (0.15 - 0.44)	6.45e-07	0.03 (0.00 - 310.24)	0.462287	0.14 (0.08 - 0.25)	4.52e-11	0.00 (0.00 - 29.25)	0.21127
Degree level education	College or university degree	rs10940921	0.21 (0.14 - 0.31)	1.1e-14	0.95 (0.00 - 290.73)	0.984928	0.26 (0.15 - 0.44)	6.45e-07	7.89 (0.00 - 56653.93)	0.648489	0.14 (0.08 - 0.25)	4.52e-11	0.04 (0.00 - 198.57)	0.448426
Degree level education	College or university degree	rs10946808	0.21 (0.14 - 0.31)	1.1e-14	0.00 (0.00 - 0.04)	8.95372e-05	0.26 (0.15 - 0.44)	6.45e-07	0.01 (0.00 - 2.38)	0.102029	0.14 (0.08 - 0.25)	4.52e-11	0.00 (0.00 - 0.60)	0.0310623
Degree level education	College or university degree	rs11056449	0.21 (0.14 - 0.31)	1.1e-14	9.06 (0.03 - 2471.66)	0.441292	0.26 (0.15 - 0.44)	6.45e-07	0.20 (0.00 - 1318.53)	0.717079	0.14 (0.08 - 0.25)	4.52e-11	1162.84 (0.28 - 4753256.41)	0.0961712
Degree level education	College or university degree	rs11057209	0.21 (0.14 - 0.31)	1.1e-14	0.37 (0.00 - 30.75)	0.661713	0.26 (0.15 - 0.44)	6.45e-07	11.59 (0.01 - 12035.03)	0.489336	0.14 (0.08 - 0.25)	4.52e-11	0.02 (0.00 - 13.38)	0.234909
Degree level education	College or university degree	rs11155821	0.21 (0.14 - 0.31)	1.1e-14	0.43 (0.00 - 65.67)	0.742732	0.26 (0.15 - 0.44)	6.45e-07	0.03 (0.00 - 67.21)	0.362341	0.14 (0.08 - 0.25)	4.52e-11	1.43 (0.00 - 2980.99)	0.927309
Degree level education	College or university degree	rs11204137	0.21 (0.14 - 0.31)	1.1e-14	0.00 (0.00 - 1.49)	0.066005	0.26 (0.15 - 0.44)	6.45e-07	0.03 (0.00 - 482.97)	0.469596	0.14 (0.08 - 0.25)	4.52e-11	0.00 (0.00 - 5.31)	0.102261
Degree level education	College or university degree	rs11210887	0.21 (0.14 - 0.31)	1.1e-14	0.30 (0.01 - 16.17)	0.555045	0.26 (0.15 - 0.44)	6.45e-07	14.02 (0.04 - 4875.90)	0.376418	0.14 (0.08 - 0.25)	4.52e-11	2.45 (0.01 - 970.18)	0.769059
Degree level education	College or university degree	rs112139144	0.21 (0.14 - 0.31)	1.1e-14	0.01 (0.00 - 4.85)	0.141757	0.26 (0.15 - 0.44)	6.45e-07	0.01 (0.00 - 92.86)	0.294761	0.14 (0.08 - 0.25)	4.52e-11	0.00 (0.00 - 0.38)	0.03194
Degree level education	College or university degree	rs11540358	0.21 (0.14 - 0.31)	1.1e-14	2.02 (0.02 - 257.94)	0.776413	0.26 (0.15 - 0.44)	6.45e-07	5.15 (0.00 - 8679.51)	0.665468	0.14 (0.08 - 0.25)	4.52e-11	5.53 (0.00 - 9908.04)	0.65462
Degree level education	College or university degree	rs11548200	0.21 (0.14 - 0.31)	1.1e-14	0.80 (0.00 - 1700.56)	0.954862	0.26 (0.15 - 0.44)	6.45e-07	15.46 (0.00 - 1126721.26)	0.631734	0.14 (0.08 - 0.25)	4.52e-11	0.00 (0.00 - 44.33)	0.168934
Degree level education	College or university degree	rs11572842	0.21 (0.14 - 0.31)	1.1e-14	0.02 (0.00 - 4.63)	0.152644	0.26 (0.15 - 0.44)	6.45e-07	0.00 (0.00 - 8.89)	0.144633	0.14 (0.08 - 0.25)	4.52e-11	0.01 (0.00 - 89.47)	0.343557
Degree level education	College or university degree	rs11635966	0.21 (0.14 - 0.31)	1.1e-14	0.08 (0.00 - 35.64)	0.412647	0.26 (0.15 - 0.44)	6.45e-07	0.00 (0.00 - 0.19)	0.0224067	0.14 (0.08 - 0.25)	4.52e-11	4073.31 (0.57 - 28925091.62)	0.0661866
Degree level education	College or university degree	rs11663602	0.21 (0.14 - 0.31)	1.1e-14	0.04 (0.00 - 22.31)	0.325495	0.26 (0.15 - 0.44)	6.45e-07	0.38 (0.00 - 4859.75)	0.842334	0.14 (0.08 - 0.25)	4.52e-11	0.00 (0.00 - 1.98)	0.068179
Degree level education	College or university degree	rs11669334	0.21 (0.14 - 0.31)	1.1e-14	32.79 (0.09 - 12371.63)	0.248925	0.26 (0.15 - 0.44)	6.45e-07	158.54 (0.02 - 1386662.33)	0.273963	0.14 (0.08 - 0.25)	4.52e-11	65.97 (0.01 - 622440.55)	0.369645
Degree level education	College or university degree	rs11678980	0.21 (0.14 - 0.31)	1.1e-14	4.28 (0.08 - 230.83)	0.47506	0.26 (0.15 - 0.44)	6.45e-07	131.48 (0.33 - 51848.44)	0.109637	0.14 (0.08 - 0.25)	4.52e-11	0.01 (0.00 - 6.67)	0.164785
Degree level education	College or university degree	rs11685076	0.21 (0.14 - 0.31)	1.1e-14	0.07 (0.00 - 24.18)	0.366409	0.26 (0.15 - 0.44)	6.45e-07	0.00 (0.00 - 0.88)	0.0466584	0.14 (0.08 - 0.25)	4.52e-11	0.23 (0.00 - 2064.85)	0.752913
Degree level education	College or university degree	rs117005905	0.21 (0.14 - 0.31)	1.1e-14	0.07 (0.00 - 26.57)	0.387053	0.26 (0.15 - 0.44)	6.45e-07	0.01 (0.00 - 40.09)	0.254025	0.14 (0.08 - 0.25)	4.52e-11	0.13 (0.00 - 941.27)	0.648555
Degree level education	College or university degree	rs11703948	0.21 (0.14 - 0.31)	1.1e-14	0.00 (0.00 - 0.33)	0.0157047	0.26 (0.15 - 0.44)	6.45e-07	0.00 (0.00 - 3.07)	0.096561	0.14 (0.08 - 0.25)	4.52e-11	0.00 (0.00 - 0.15)	0.0124161
Degree level education	College or university degree	rs11732657	0.21 (0.14 - 0.31)	1.1e-14	0.16 (0.00 - 51.68)	0.530858	0.26 (0.15 - 0.44)	6.45e-07	0.01 (0.00 - 36.11)	0.25215	0.14 (0.08 - 0.25)	4.52e-11	6.56 (0.00 - 60512.42)	0.686234
Degree level education	College or university degree	rs11748023	0.21 (0.14 - 0.31)	1.1e-14	0.01 (0.00 - 3.36)	0.116169	0.26 (0.15 - 0.44)	6.45e-07	2.33 (0.00 - 20184.25)	0.855045	0.14 (0.08 - 0.25)	4.52e-11	0.00 (0.00 - 10.46)	0.140556
Degree level education	College or university degree	rs11770877	0.21 (0.14 - 0.31)	1.1e-14	0.12 (0.00 - 22.75)	0.433508	0.26 (0.15 - 0.44)	6.45e-07	0.12 (0.00 - 348.03)	0.60632	0.14 (0.08 - 0.25)	4.52e-11	0.01 (0.00 - 29.36)	0.25143
Degree level education	College or university degree	rs117799466	0.21 (0.14 - 0.31)	1.1e-14	0.00 (0.00 - 1.04)	0.0514786	0.26 (0.15 - 0.44)	6.45e-07	0.00 (0.00 - 7.04)	0.129698	0.14 (0.08 - 0.25)	4.52e-11	0.00 (0.00 - 2.97)	0.0876231
Degree level education	College or university degree	rs11786598	0.21 (0.14 - 0.31)	1.1e-14	0.11 (0.00 - 36.49)	0.461639	0.26 (0.15 - 0.44)	6.45e-07	0.01 (0.00 - 59.75)	0.284504	0.14 (0.08 - 0.25)	4.52e-11	0.00 (0.00 - 16.57)	0.175993
Degree level education	College or university degree	rs11793831	0.21 (0.14 - 0.31)	1.1e-14	0.71 (0.05 - 10.76)	0.802679	0.26 (0.15 - 0.44)	6.45e-07	2.60 (0.04 - 183.52)	0.659192	0.14 (0.08 - 0.25)	4.52e-11	0.55 (0.01 - 35.58)	0.7782
Degree level education	College or university degree	rs118083122	0.21 (0.14 - 0.31)	1.1e-14	1.13 (0.01 - 118.56)	0.958575	0.26 (0.15 - 0.44)	6.45e-07	0.91 (0.00 - 1260.78)	0.978475	0.14 (0.08 - 0.25)	4.52e-11	0.64 (0.00 - 504.78)	0.897002
Degree level education	College or university degree	rs11855821	0.21 (0.14 - 0.31)	1.1e-14	0.29 (0.00 - 263.48)	0.722611	0.26 (0.15 - 0.44)	6.45e-07	1.32 (0.00 - 47367.95)	0.959026	0.14 (0.08 - 0.25)	4.52e-11	0.00 (0.00 - 130.09)	0.306408
Degree level education	College or university degree	rs11871429	0.21 (0.14 - 0.31)	1.1e-14	0.60 (0.00 - 311.53)	0.872165	0.26 (0.15 - 0.44)	6.45e-07	5299.91 (0.64 - 43642783.90)	0.0622928	0.14 (0.08 - 0.25)	4.52e-11	0.00 (0.00 - 17.62)	0.163789
Degree level education	College or university degree	rs11885093	0.21 (0.14 - 0.31)	1.1e-14	0.05 (0.00 - 40.43)	0.37601	0.26 (0.15 - 0.44)	6.45e-07	0.06 (0.00 - 1849.80)	0.594786	0.14 (0.08 - 0.25)	4.52e-11	6.17 (0.00 - 249527.74)	0.736823
Degree level education	College or university degree	rs12218315	0.21 (0.14 - 0.31)	1.1e-14	0.02 (0.00 - 11.86)	0.233833	0.26 (0.15 - 0.44)	6.45e-07	0.03 (0.00 - 481.26)	0.474687	0.14 (0.08 - 0.25)	4.52e-11	0.09 (0.00 - 1282.88)	0.626403
Degree level education	College or university degree	rs12322997	0.21 (0.14 - 0.31)	1.1e-14	0.08 (0.00 - 23.58)	0.382915	0.26 (0.15 - 0.44)	6.45e-07	0.00 (0.00 - 12.51)	0.16743	0.14 (0.08 - 0.25)	4.52e-11	32.44 (0.00 - 291655.75)	0.453802
Degree level education	College or university degree	rs12355139	0.21 (0.14 - 0.31)	1.1e-14	0.00 (0.00 - 0.01)	0.000878176	0.26 (0.15 - 0.44)	6.45e-07	0.00 (0.00 - 46.52)	0.242999	0.14 (0.08 - 0.25)	4.52e-11	0.00 (0.00 - 0.47)	0.0341697
Degree level education	College or university degree	rs12421006	0.21 (0.14 - 0.31)	1.1e-14	0.03 (0.00 - 18.79)	0.278287	0.26 (0.15 - 0.44)	6.45e-07	0.04 (0.00 - 869.89)	0.530874	0.14 (0.08 - 0.25)	4.52e-11	0.00 (0.00 - 40.27)	0.20959
Degree level education	College or university degree	rs12468040	0.21 (0.14 - 0.31)	1.1e-14	0.12 (0.00 - 12.13)	0.3639	0.26 (0.15 - 0.44)	6.45e-07	1.12 (0.00 - 1692.81)	0.975652	0.14 (0.08 - 0.25)	4.52e-11	0.00 (0.00 - 4.69)	0.126768
Degree level education	College or university degree	rs12526814	0.21 (0.14 - 0.31)	1.1e-14	0.00 (0.00 - 1.61)	0.0707597	0.26 (0.15 - 0.44)	6.45e-07	0.00 (0.00 - 1.26)	0.0558803	0.14 (0.08 - 0.25)	4.52e-11	16.24 (0.00 - 108316.20)	0.53489
Degree level education	College or university degree	rs12644402	0.21 (0.14 - 0.31)	1.1e-14	0.05 (0.00 - 15.75)	0.302278	0.26 (0.15 - 0.44)	6.45e-07	0.19 (0.00 - 1519.80)	0.718234	0.14 (0.08 - 0.25)	4.52e-11	7.43 (0.00 - 78619.70)	0.671327
Degree level education	College or university degree	rs12681504	0.21 (0.14 - 0.31)	1.1e-14	0.13 (0.00 - 58.07)	0.5144	0.26 (0.15 - 0.44)	6.45e-07	0.10 (0.00 - 1075.73)	0.627297	0.14 (0.08 - 0.25)	4.52e-11	0.15 (0.00 - 1640.75)	0.688698
Degree level education	College or university degree	rs12705284	0.21 (0.14 - 0.31)	1.1e-14	12.85 (0.04 - 4258.66)	0.38849	0.26 (0.15 - 0.44)	6.45e-07	134.34 (0.02 - 1089084.34)	0.285906	0.14 (0.08 - 0.25)	4.52e-11	0.05 (0.00 - 248.06)	0.484854
Degree level education	College or university degree	rs12735232	0.21 (0.14 - 0.31)	1.1e-14	5.35 (0.03 - 920.30)	0.522958	0.26 (0.15 - 0.44)	6.45e-07	106.92 (0.03 - 353752.79)	0.258512	0.14 (0.08 - 0.25)	4.52e-11	3.00 (0.00 - 7477.26)	0.783018
Degree level education	College or university degree	rs1275200	0.21 (0.14 - 0.31)	1.1e-14	2.52 (0.02 - 394.38)	0.719523	0.26 (0.15 - 0.44)	6.45e-07	0.45 (0.00 - 1125.12)	0.84339	0.14 (0.08 - 0.25)	4.52e-11	1.31 (0.00 - 3101.45)	0.945006
Degree level education	College or university degree	rs12752933	0.21 (0.14 - 0.31)	1.1e-14	19.89 (0.02 - 16944.83)	0.385115	0.26 (0.15 - 0.44)	6.45e-07	23.24 (0.00 - 756477.50)	0.552935	0.14 (0.08 - 0.25)	4.52e-11	3.64 (0.00 - 108374.29)	0.805979
Degree level education	College or university degree	rs12823941	0.21 (0.14 - 0.31)	1.1e-14	0.79 (0.00 - 549.36)	0.943362	0.26 (0.15 - 0.44)	6.45e-07	0.08 (0.00 - 2062.67)	0.630718	0.14 (0.08 - 0.25)	4.52e-11	3.59 (0.00 - 74461.86)	0.801043
Degree level education	College or university degree	rs12888615	0.21 (0.14 - 0.31)	1.1e-14	0.60 (0.00 - 134.80)	0.852058	0.26 (0.15 - 0.44)	6.45e-07	1.34 (0.00 - 6572.11)	0.945788	0.14 (0.08 - 0.25)	4.52e-11	0.01 (0.00 - 21.34)	0.22591
Degree level education	College or university degree	rs12934778	0.21 (0.14 - 0.31)	1.1e-14	1.69 (0.00 - 2413.58)	0.887274	0.26 (0.15 - 0.44)	6.45e-07	1.51 (0.00 - 98958.84)	0.941911	0.14 (0.08 - 0.25)	4.52e-11	1.35 (0.00 - 105317.92)	0.958094
Degree level education	College or university degree	rs12987408	0.21 (0.14 - 0.31)	1.1e-14	21.82 (0.06 - 8639.87)	0.312389	0.26 (0.15 - 0.44)	6.45e-07	0.45 (0.00 - 5045.96)	0.866029	0.14 (0.08 - 0.25)	4.52e-11	1742.28 (0.25 - 12167286.44)	0.0984189
Degree level education	College or university degree	rs13090388	0.21 (0.14 - 0.31)	1.1e-14	0.04 (0.00 - 0.41)	0.00740979	0.26 (0.15 - 0.44)	6.45e-07	0.03 (0.00 - 1.16)	0.0596837	0.14 (0.08 - 0.25)	4.52e-11	0.07 (0.00 - 2.89)	0.159487
Degree level education	College or university degree	rs1334297	0.21 (0.14 - 0.31)	1.1e-14	0.08 (0.00 - 3.12)	0.176432	0.26 (0.15 - 0.44)	6.45e-07	0.16 (0.00 - 44.19)	0.524597	0.14 (0.08 - 0.25)	4.52e-11	0.10 (0.00 - 27.31)	0.418364
Degree level education	College or university degree	rs1335482	0.21 (0.14 - 0.31)	1.1e-14	0.00 (0.00 - 0.05)	0.00471109	0.26 (0.15 - 0.44)	6.45e-07	0.05 (0.00 - 1467.39)	0.572202	0.14 (0.08 - 0.25)	4.52e-11	0.00 (0.00 - 0.06)	0.0135959
Degree level education	College or university degree	rs1340799	0.21 (0.14 - 0.31)	1.1e-14	0.01 (0.00 - 6.70)	0.156836	0.26 (0.15 - 0.44)	6.45e-07	0.05 (0.00 - 1661.95)	0.573139	0.14 (0.08 - 0.25)	4.52e-11	0.00 (0.00 - 6.70)	0.10732
Degree level education	College or university degree	rs13419042	0.21 (0.14 - 0.31)	1.1e-14	3.98 (0.01 - 2194.46)	0.66818	0.26 (0.15 - 0.44)	6.45e-07	0.00 (0.00 - 80.09)	0.263859	0.14 (0.08 - 0.25)	4.52e-11	605988.86 (93.51 - 3927001243.92)	0.00294462
Degree level education	College or university degree	rs1391441	0.21 (0.14 - 0.31)	1.1e-14	3.93 (0.05 - 283.84)	0.531067	0.26 (0.15 - 0.44)	6.45e-07	0.63 (0.00 - 398.85)	0.886777	0.14 (0.08 - 0.25)	4.52e-11	2.55 (0.00 - 1781.17)	0.778897
Degree level education	College or university degree	rs1423920	0.21 (0.14 - 0.31)	1.1e-14	0.00 (0.00 - 1.60)	0.070109	0.26 (0.15 - 0.44)	6.45e-07	0.00 (0.00 - 1.75)	0.0646158	0.14 (0.08 - 0.25)	4.52e-11	0.00 (0.00 - 5.59)	0.107763
Degree level education	College or university degree	rs1448355	0.21 (0.14 - 0.31)	1.1e-14	0.14 (0.00 - 121.98)	0.568884	0.26 (0.15 - 0.44)	6.45e-07	0.00 (0.00 - 180.13)	0.318109	0.14 (0.08 - 0.25)	4.52e-11	6.94 (0.00 - 192846.51)	0.710659
Degree level education	College or university degree	rs149406097	0.21 (0.14 - 0.31)	1.1e-14	1.11 (0.00 - 347.34)	0.970716	0.26 (0.15 - 0.44)	6.45e-07	0.74 (0.00 - 3774.02)	0.945845	0.14 (0.08 - 0.25)	4.52e-11	3.42 (0.00 - 22635.56)	0.784
Degree level education	College or university degree	rs1503526	0.21 (0.14 - 0.31)	1.1e-14	0.05 (0.00 - 7.21)	0.232959	0.26 (0.15 - 0.44)	6.45e-07	0.01 (0.00 - 19.94)	0.225079	0.14 (0.08 - 0.25)	4.52e-11	0.20 (0.00 - 419.13)	0.676343
Degree level education	College or university degree	rs1565016	0.21 (0.14 - 0.31)	1.1e-14	0.03 (0.00 - 27.36)	0.308392	0.26 (0.15 - 0.44)	6.45e-07	4.28 (0.00 - 123712.11)	0.781516	0.14 (0.08 - 0.25)	4.52e-11	0.00 (0.00 - 70.60)	0.236739
Degree level education	College or university degree	rs1596262	0.21 (0.14 - 0.31)	1.1e-14	0.36 (0.00 - 146.41)	0.741497	0.26 (0.15 - 0.44)	6.45e-07	0.03 (0.00 - 211.06)	0.429283	0.14 (0.08 - 0.25)	4.52e-11	0.09 (0.00 - 813.91)	0.598194
Degree level education	College or university degree	rs165579	0.21 (0.14 - 0.31)	1.1e-14	0.16 (0.00 - 42.99)	0.523029	0.26 (0.15 - 0.44)	6.45e-07	0.10 (0.00 - 547.10)	0.601621	0.14 (0.08 - 0.25)	4.52e-11	0.33 (0.00 - 1630.73)	0.797258
Degree level education	College or university degree	rs16828793	0.21 (0.14 - 0.31)	1.1e-14	0.03 (0.00 - 25.92)	0.313525	0.26 (0.15 - 0.44)	6.45e-07	0.01 (0.00 - 405.22)	0.410436	0.14 (0.08 - 0.25)	4.52e-11	0.00 (0.00 - 17.40)	0.154107
Degree level education	College or university degree	rs1689510	0.21 (0.14 - 0.31)	1.1e-14	0.00 (0.00 - 0.08)	0.0039741	0.26 (0.15 - 0.44)	6.45e-07	0.18 (0.00 - 920.85)	0.697471	0.14 (0.08 - 0.25)	4.52e-11	0.00 (0.00 - 6.44)	0.128822
Degree level education	College or university degree	rs16924685	0.21 (0.14 - 0.31)	1.1e-14	4.92 (0.01 - 3265.73)	0.63061	0.26 (0.15 - 0.44)	6.45e-07	232000.25 (20.76 - 2592334769.20)	0.00938274	0.14 (0.08 - 0.25)	4.52e-11	0.02 (0.00 - 483.02)	0.429624
Degree level education	College or university degree	rs1698139	0.21 (0.14 - 0.31)	1.1e-14	4.11 (0.01 - 1169.58)	0.624192	0.26 (0.15 - 0.44)	6.45e-07	0.10 (0.00 - 445.07)	0.592934	0.14 (0.08 - 0.25)	4.52e-11	16.31 (0.00 - 103593.11)	0.532068
Degree level education	College or university degree	rs17110109	0.21 (0.14 - 0.31)	1.1e-14	0.31 (0.00 - 240.95)	0.732857	0.26 (0.15 - 0.44)	6.45e-07	12.35 (0.00 - 406477.32)	0.635798	0.14 (0.08 - 0.25)	4.52e-11	0.07 (0.00 - 1559.83)	0.597214
Degree level education	College or university degree	rs17425572	0.21 (0.14 - 0.31)	1.1e-14	2.14 (0.01 - 795.72)	0.801557	0.26 (0.15 - 0.44)	6.45e-07	61.95 (0.01 - 647250.01)	0.382158	0.14 (0.08 - 0.25)	4.52e-11	1.87 (0.00 - 17013.80)	0.892509
Degree level education	College or university degree	rs17504871	0.21 (0.14 - 0.31)	1.1e-14	0.13 (0.00 - 17.35)	0.411725	0.26 (0.15 - 0.44)	6.45e-07	0.02 (0.00 - 34.82)	0.303937	0.14 (0.08 - 0.25)	4.52e-11	0.69 (0.00 - 1423.99)	0.925145
Degree level education	College or university degree	rs175325	0.21 (0.14 - 0.31)	1.1e-14	0.90 (0.00 - 435.41)	0.972612	0.26 (0.15 - 0.44)	6.45e-07	0.67 (0.00 - 8265.96)	0.932687	0.14 (0.08 - 0.25)	4.52e-11	0.77 (0.00 - 9439.94)	0.956235
Degree level education	College or university degree	rs17563464	0.21 (0.14 - 0.31)	1.1e-14	14.49 (0.03 - 6933.77)	0.395727	0.26 (0.15 - 0.44)	6.45e-07	1565.05 (0.18 - 13385189.54)	0.111306	0.14 (0.08 - 0.25)	4.52e-11	0.28 (0.00 - 4825.92)	0.799586
Degree level education	College or university degree	rs1861047	0.21 (0.14 - 0.31)	1.1e-14	68.76 (0.18 - 26148.53)	0.162801	0.26 (0.15 - 0.44)	6.45e-07	410.28 (0.04 - 4530230.23)	0.205234	0.14 (0.08 - 0.25)	4.52e-11	63.46 (0.01 - 553385.17)	0.369959
Degree level education	College or university degree	rs1866843	0.21 (0.14 - 0.31)	1.1e-14	41.70 (0.08 - 21555.35)	0.241911	0.26 (0.15 - 0.44)	6.45e-07	3298.14 (0.18 - 60007219.00)	0.105499	0.14 (0.08 - 0.25)	4.52e-11	0.01 (0.00 - 75.82)	0.30464
Degree level education	College or university degree	rs1876765	0.21 (0.14 - 0.31)	1.1e-14	0.21 (0.00 - 25.44)	0.523041	0.26 (0.15 - 0.44)	6.45e-07	0.05 (0.00 - 79.17)	0.429125	0.14 (0.08 - 0.25)	4.52e-11	0.25 (0.00 - 398.40)	0.714955
Degree level education	College or university degree	rs1914391	0.21 (0.14 - 0.31)	1.1e-14	1.74 (0.01 - 208.61)	0.821132	0.26 (0.15 - 0.44)	6.45e-07	0.04 (0.00 - 76.32)	0.405737	0.14 (0.08 - 0.25)	4.52e-11	3.17 (0.00 - 4817.35)	0.757736
Degree level education	College or university degree	rs1968526	0.21 (0.14 - 0.31)	1.1e-14	0.50 (0.00 - 184.49)	0.817521	0.26 (0.15 - 0.44)	6.45e-07	0.06 (0.00 - 456.35)	0.538635	0.14 (0.08 - 0.25)	4.52e-11	17.31 (0.00 - 186555.60)	0.547292
Degree level education	College or university degree	rs2061245	0.21 (0.14 - 0.31)	1.1e-14	4.39 (0.01 - 1643.38)	0.62488	0.26 (0.15 - 0.44)	6.45e-07	13.22 (0.00 - 123447.51)	0.57989	0.14 (0.08 - 0.25)	4.52e-11	0.29 (0.00 - 2160.55)	0.78432
Degree level education	College or university degree	rs2061456	0.21 (0.14 - 0.31)	1.1e-14	250.55 (0.26 - 243790.73)	0.115603	0.26 (0.15 - 0.44)	6.45e-07	10049.74 (0.20 - 499229720.18)	0.0948494	0.14 (0.08 - 0.25)	4.52e-11	454.55 (0.01 - 17873614.57)	0.256928
Degree level education	College or university degree	rs2154402	0.21 (0.14 - 0.31)	1.1e-14	0.32 (0.00 - 52.78)	0.660471	0.26 (0.15 - 0.44)	6.45e-07	0.56 (0.00 - 1523.43)	0.886605	0.14 (0.08 - 0.25)	4.52e-11	2.24 (0.00 - 4874.70)	0.837341
Degree level education	College or university degree	rs2242523	0.21 (0.14 - 0.31)	1.1e-14	0.03 (0.00 - 10.92)	0.241417	0.26 (0.15 - 0.44)	6.45e-07	0.00 (0.00 - 12.54)	0.159103	0.14 (0.08 - 0.25)	4.52e-11	1.59 (0.00 - 18399.41)	0.922445
Degree level education	College or university degree	rs2268991	0.21 (0.14 - 0.31)	1.1e-14	0.01 (0.00 - 3.30)	0.112678	0.26 (0.15 - 0.44)	6.45e-07	2.48 (0.00 - 21687.25)	0.844858	0.14 (0.08 - 0.25)	4.52e-11	0.00 (0.00 - 1.47)	0.0595668
Degree level education	College or university degree	rs2299098	0.21 (0.14 - 0.31)	1.1e-14	1.40 (0.00 - 527.46)	0.910531	0.26 (0.15 - 0.44)	6.45e-07	0.02 (0.00 - 135.46)	0.382519	0.14 (0.08 - 0.25)	4.52e-11	9.29 (0.00 - 96224.76)	0.636616
Degree level education	College or university degree	rs2309812	0.21 (0.14 - 0.31)	1.1e-14	0.54 (0.02 - 17.42)	0.728079	0.26 (0.15 - 0.44)	6.45e-07	0.02 (0.00 - 2.93)	0.120797	0.14 (0.08 - 0.25)	4.52e-11	7.99 (0.03 - 1858.33)	0.45481
Degree level education	College or university degree	rs2341336	0.21 (0.14 - 0.31)	1.1e-14	9.89 (0.01 - 11425.05)	0.524171	0.26 (0.15 - 0.44)	6.45e-07	25.33 (0.00 - 1457177.70)	0.563271	0.14 (0.08 - 0.25)	4.52e-11	0.01 (0.00 - 295.14)	0.382076
Degree level education	College or university degree	rs2388334	0.21 (0.14 - 0.31)	1.1e-14	1.47 (0.11 - 19.22)	0.77081	0.26 (0.15 - 0.44)	6.45e-07	1.97 (0.04 - 103.82)	0.737923	0.14 (0.08 - 0.25)	4.52e-11	0.92 (0.02 - 46.18)	0.968513
Degree level education	College or university degree	rs2644112	0.21 (0.14 - 0.31)	1.1e-14	0.33 (0.00 - 168.18)	0.730276	0.26 (0.15 - 0.44)	6.45e-07	4.57 (0.00 - 55076.20)	0.751379	0.14 (0.08 - 0.25)	4.52e-11	0.49 (0.00 - 6953.49)	0.883964
Degree level education	College or university degree	rs2654222	0.21 (0.14 - 0.31)	1.1e-14	0.09 (0.00 - 39.08)	0.431274	0.26 (0.15 - 0.44)	6.45e-07	0.18 (0.00 - 2080.84)	0.717077	0.14 (0.08 - 0.25)	4.52e-11	0.80 (0.00 - 7969.61)	0.961616
Degree level education	College or university degree	rs2661876	0.21 (0.14 - 0.31)	1.1e-14	7.70 (0.01 - 6840.70)	0.555622	0.26 (0.15 - 0.44)	6.45e-07	0.58 (0.00 - 16208.10)	0.915999	0.14 (0.08 - 0.25)	4.52e-11	597.45 (0.01 - 27917629.76)	0.243889
Degree level education	College or university degree	rs2718794	0.21 (0.14 - 0.31)	1.1e-14	79.42 (0.23 - 27456.41)	0.14243	0.26 (0.15 - 0.44)	6.45e-07	84.75 (0.01 - 605937.00)	0.326842	0.14 (0.08 - 0.25)	4.52e-11	40771.43 (7.59 - 218903510.12)	0.015407
Degree level education	College or university degree	rs2725377	0.21 (0.14 - 0.31)	1.1e-14	0.01 (0.00 - 14.95)	0.231246	0.26 (0.15 - 0.44)	6.45e-07	0.42 (0.00 - 15043.79)	0.870322	0.14 (0.08 - 0.25)	4.52e-11	0.01 (0.00 - 384.95)	0.384466
Degree level education	College or university degree	rs2727565	0.21 (0.14 - 0.31)	1.1e-14	0.02 (0.00 - 9.01)	0.212966	0.26 (0.15 - 0.44)	6.45e-07	0.00 (0.00 - 33.27)	0.219191	0.14 (0.08 - 0.25)	4.52e-11	0.41 (0.00 - 3484.61)	0.84621
Degree level education	College or university degree	rs2762546	0.21 (0.14 - 0.31)	1.1e-14	0.39 (0.00 - 117.09)	0.744708	0.26 (0.15 - 0.44)	6.45e-07	17.40 (0.00 - 91604.57)	0.513467	0.14 (0.08 - 0.25)	4.52e-11	0.00 (0.00 - 5.02)	0.106827
Degree level education	College or university degree	rs2764264	0.21 (0.14 - 0.31)	1.1e-14	0.46 (0.00 - 137.01)	0.788389	0.26 (0.15 - 0.44)	6.45e-07	80.07 (0.02 - 404559.35)	0.313753	0.14 (0.08 - 0.25)	4.52e-11	0.00 (0.00 - 10.30)	0.146028
Degree level education	College or university degree	rs2815753	0.21 (0.14 - 0.31)	1.1e-14	0.13 (0.00 - 8.14)	0.330994	0.26 (0.15 - 0.44)	6.45e-07	0.02 (0.00 - 13.30)	0.236281	0.14 (0.08 - 0.25)	4.52e-11	0.03 (0.00 - 16.75)	0.267539
Degree level education	College or university degree	rs2838986	0.21 (0.14 - 0.31)	1.1e-14	57.81 (0.11 - 30865.59)	0.205452	0.26 (0.15 - 0.44)	6.45e-07	6833.85 (0.31 - 150262145.39)	0.0834672	0.14 (0.08 - 0.25)	4.52e-11	4.83 (0.00 - 63134.26)	0.744573
Degree level education	College or university degree	rs28591249	0.21 (0.14 - 0.31)	1.1e-14	0.01 (0.00 - 2.57)	0.107062	0.26 (0.15 - 0.44)	6.45e-07	6.77 (0.00 - 16226.42)	0.629992	0.14 (0.08 - 0.25)	4.52e-11	0.00 (0.00 - 0.94)	0.0482069
Degree level education	College or university degree	rs2885198	0.21 (0.14 - 0.31)	1.1e-14	29.76 (0.09 - 10047.61)	0.253318	0.26 (0.15 - 0.44)	6.45e-07	187.70 (0.03 - 1374937.87)	0.248923	0.14 (0.08 - 0.25)	4.52e-11	1338.55 (0.21 - 8410031.35)	0.106644
Degree level education	College or university degree	rs2903589	0.21 (0.14 - 0.31)	1.1e-14	0.90 (0.00 - 211.11)	0.97053	0.26 (0.15 - 0.44)	6.45e-07	0.00 (0.00 - 25.81)	0.222351	0.14 (0.08 - 0.25)	4.52e-11	7.77 (0.00 - 31428.41)	0.628601
Degree level education	College or university degree	rs2923431	0.21 (0.14 - 0.31)	1.1e-14	2.16 (0.00 - 1301.74)	0.813273	0.26 (0.15 - 0.44)	6.45e-07	17.46 (0.00 - 281477.85)	0.562882	0.14 (0.08 - 0.25)	4.52e-11	0.40 (0.00 - 7784.04)	0.855928
Degree level education	College or university degree	rs2971970	0.21 (0.14 - 0.31)	1.1e-14	4.76 (0.04 - 553.15)	0.520037	0.26 (0.15 - 0.44)	6.45e-07	1.23 (0.00 - 1889.61)	0.955035	0.14 (0.08 - 0.25)	4.52e-11	42.13 (0.03 - 55090.90)	0.30689
Degree level education	College or university degree	rs2977334	0.21 (0.14 - 0.31)	1.1e-14	46.07 (0.07 - 29359.51)	0.244999	0.26 (0.15 - 0.44)	6.45e-07	0.41 (0.00 - 6330.81)	0.855782	0.14 (0.08 - 0.25)	4.52e-11	35.70 (0.00 - 683578.72)	0.477288
Degree level education	College or university degree	rs301800	0.21 (0.14 - 0.31)	1.1e-14	0.01 (0.00 - 3.53)	0.124028	0.26 (0.15 - 0.44)	6.45e-07	0.00 (0.00 - 14.36)	0.171899	0.14 (0.08 - 0.25)	4.52e-11	0.08 (0.00 - 738.77)	0.590617
Degree level education	College or university degree	rs3021146	0.21 (0.14 - 0.31)	1.1e-14	0.47 (0.01 - 39.32)	0.738775	0.26 (0.15 - 0.44)	6.45e-07	2.31 (0.00 - 2194.69)	0.810509	0.14 (0.08 - 0.25)	4.52e-11	0.27 (0.00 - 228.62)	0.703563
Degree level education	College or university degree	rs303752	0.21 (0.14 - 0.31)	1.1e-14	0.00 (0.00 - 1.41)	0.0647277	0.26 (0.15 - 0.44)	6.45e-07	0.01 (0.00 - 95.01)	0.330342	0.14 (0.08 - 0.25)	4.52e-11	0.00 (0.00 - 1.17)	0.0538831
Degree level education	College or university degree	rs3108497	0.21 (0.14 - 0.31)	1.1e-14	0.52 (0.00 - 429.98)	0.848862	0.26 (0.15 - 0.44)	6.45e-07	1221.13 (0.07 - 21689691.29)	0.154529	0.14 (0.08 - 0.25)	4.52e-11	0.00 (0.00 - 72.37)	0.240545
Degree level education	College or university degree	rs329122	0.21 (0.14 - 0.31)	1.1e-14	0.00 (0.00 - 0.00)	2.41454e-05	0.26 (0.15 - 0.44)	6.45e-07	0.00 (0.00 - 0.29)	0.0259506	0.14 (0.08 - 0.25)	4.52e-11	0.00 (0.00 - 0.00)	0.00025483
Degree level education	College or university degree	rs335466	0.21 (0.14 - 0.31)	1.1e-14	1.85 (0.01 - 605.33)	0.8347	0.26 (0.15 - 0.44)	6.45e-07	621.07 (0.06 - 6293199.98)	0.171726	0.14 (0.08 - 0.25)	4.52e-11	0.01 (0.00 - 61.18)	0.305015
Degree level education	College or university degree	rs34190234	0.21 (0.14 - 0.31)	1.1e-14	0.04 (0.00 - 28.94)	0.345794	0.26 (0.15 - 0.44)	6.45e-07	0.99 (0.00 - 25502.38)	0.998598	0.14 (0.08 - 0.25)	4.52e-11	0.07 (0.00 - 1595.95)	0.606059
Degree level education	College or university degree	rs34809719	0.21 (0.14 - 0.31)	1.1e-14	0.00 (0.00 - 0.10)	0.00313838	0.26 (0.15 - 0.44)	6.45e-07	0.01 (0.00 - 9.64)	0.186656	0.14 (0.08 - 0.25)	4.52e-11	0.03 (0.00 - 31.37)	0.320108
Degree level education	College or university degree	rs34811474	0.21 (0.14 - 0.31)	1.1e-14	0.00 (0.00 - 3.32)	0.108944	0.26 (0.15 - 0.44)	6.45e-07	5.36 (0.00 - 239853.42)	0.758704	0.14 (0.08 - 0.25)	4.52e-11	0.00 (0.00 - 4.73)	0.0986798
Degree level education	College or university degree	rs35398452	0.21 (0.14 - 0.31)	1.1e-14	0.00 (0.00 - 1.11)	0.0545522	0.26 (0.15 - 0.44)	6.45e-07	0.01 (0.00 - 56.55)	0.303634	0.14 (0.08 - 0.25)	4.52e-11	0.00 (0.00 - 0.30)	0.0258974
Degree level education	College or university degree	rs35518360	0.21 (0.14 - 0.31)	1.1e-14	0.03 (0.00 - 13.13)	0.256369	0.26 (0.15 - 0.44)	6.45e-07	0.07 (0.00 - 576.66)	0.568573	0.14 (0.08 - 0.25)	4.52e-11	0.28 (0.00 - 2689.81)	0.784142
Degree level education	College or university degree	rs35623690	0.21 (0.14 - 0.31)	1.1e-14	0.21 (0.01 - 8.02)	0.402024	0.26 (0.15 - 0.44)	6.45e-07	3.01 (0.01 - 896.68)	0.704804	0.14 (0.08 - 0.25)	4.52e-11	0.10 (0.00 - 25.24)	0.414244
Degree level education	College or university degree	rs35649565	0.21 (0.14 - 0.31)	1.1e-14	0.80 (0.00 - 304.03)	0.941967	0.26 (0.15 - 0.44)	6.45e-07	0.01 (0.00 - 96.05)	0.340247	0.14 (0.08 - 0.25)	4.52e-11	0.05 (0.00 - 348.77)	0.499514
Degree level education	College or university degree	rs35811586	0.21 (0.14 - 0.31)	1.1e-14	22.47 (0.02 - 31096.56)	0.399052	0.26 (0.15 - 0.44)	6.45e-07	14.08 (0.00 - 694566.66)	0.631458	0.14 (0.08 - 0.25)	4.52e-11	0.03 (0.00 - 619.55)	0.475466
Degree level education	College or university degree	rs3747631	0.21 (0.14 - 0.31)	1.1e-14	0.00 (0.00 - 0.02)	0.000108315	0.26 (0.15 - 0.44)	6.45e-07	0.06 (0.00 - 29.02)	0.373264	0.14 (0.08 - 0.25)	4.52e-11	0.00 (0.00 - 0.01)	0.00041648
Degree level education	College or university degree	rs3785236	0.21 (0.14 - 0.31)	1.1e-14	0.03 (0.00 - 25.00)	0.305225	0.26 (0.15 - 0.44)	6.45e-07	0.59 (0.00 - 16269.19)	0.920595	0.14 (0.08 - 0.25)	4.52e-11	0.62 (0.00 - 16263.10)	0.925614
Degree level education	College or university degree	rs3800925	0.21 (0.14 - 0.31)	1.1e-14	1.09 (0.01 - 106.32)	0.969968	0.26 (0.15 - 0.44)	6.45e-07	1.66 (0.00 - 1692.71)	0.886283	0.14 (0.08 - 0.25)	4.52e-11	1.13 (0.00 - 1373.90)	0.973784
Degree level education	College or university degree	rs3812257	0.21 (0.14 - 0.31)	1.1e-14	0.42 (0.00 - 170.63)	0.77916	0.26 (0.15 - 0.44)	6.45e-07	7.47 (0.00 - 82607.02)	0.672018	0.14 (0.08 - 0.25)	4.52e-11	0.00 (0.00 - 26.96)	0.216038
Degree level education	College or university degree	rs3843567	0.21 (0.14 - 0.31)	1.1e-14	0.43 (0.00 - 43.59)	0.721965	0.26 (0.15 - 0.44)	6.45e-07	0.71 (0.00 - 907.28)	0.924486	0.14 (0.08 - 0.25)	4.52e-11	0.01 (0.00 - 6.20)	0.151535
Degree level education	College or university degree	rs385022	0.21 (0.14 - 0.31)	1.1e-14	0.57 (0.00 - 389.43)	0.865312	0.26 (0.15 - 0.44)	6.45e-07	0.02 (0.00 - 303.36)	0.412305	0.14 (0.08 - 0.25)	4.52e-11	0.02 (0.00 - 353.67)	0.428476
Degree level education	College or university degree	rs38853	0.21 (0.14 - 0.31)	1.1e-14	0.00 (0.00 - 3.96)	0.117538	0.26 (0.15 - 0.44)	6.45e-07	0.01 (0.00 - 253.12)	0.357881	0.14 (0.08 - 0.25)	4.52e-11	0.00 (0.00 - 0.04)	0.0117201
Degree level education	College or university degree	rs3943093	0.21 (0.14 - 0.31)	1.1e-14	0.00 (0.00 - 0.29)	0.012133	0.26 (0.15 - 0.44)	6.45e-07	0.03 (0.00 - 23.04)	0.296377	0.14 (0.08 - 0.25)	4.52e-11	0.00 (0.00 - 0.08)	0.00770381
Degree level education	College or university degree	rs417938	0.21 (0.14 - 0.31)	1.1e-14	0.05 (0.00 - 23.42)	0.346728	0.26 (0.15 - 0.44)	6.45e-07	0.00 (0.00 - 14.85)	0.159392	0.14 (0.08 - 0.25)	4.52e-11	2.43 (0.00 - 22321.33)	0.848728
[truncated: 1,531 more rows]

## Sheet: S table 6
S table 6. Results of leave-one-out analysis of lung cancer, lung adenocarcinoma and lung squamous cell carcinoma.
[truncated: 1,724 more rows]

[truncated: 4 more sheets: S table 7, S table 8, S table 9, S table 10]
